# Supplementary material for: 4-[(E)-(Hy­droxy­imino)­meth­yl]-N,N-di­methyl­anilinium chloride
Source: Acta Crystallogr Sect E Struct Rep Online. 2012 May 12;68(Pt 6):o1705. doi: 10.1107/S1600536812020211 (PMC3379298; doi:10.1107/S1600536812020211)
Supplement: Supplementary file 1 [file e-68-o1705-sup1.cif]

##############################################################################
#                                                                            #
# This CIF contains the data in a paper accepted for publication in          #
# Acta Crystallographica Section E. It conforms to the requirements of       #
# Notes for Authors for Acta Crystallographica Section E, and has been       #
# peer reviewed under the auspices of the IUCr Commission on Journals.       #
#                                                                            #
# Full details of the Crystallographic Information File format               #
# are given in the paper "The Crystallographic Information File (CIF):       #
# a New Standard Archive File for Crystallography" by S. R. Hall, F. H.      #
# Allen and I. D. Brown [Acta Cryst. (1991), A47, 655-685].                  #
#                                                                            #
# The current version of the core CIF dictionary is obtainable from          #
# ftp://ftp.iucr.org/pub/cif_core.dic.                                       #
#                                                                            #
# Software is freely available for graphical display of the structure(s)     #
# in this CIF. For information consult the CIF software page                 #
# http://www.iucr.org/resources/cif/software.                                #
#                                                                            #
# This file may be used for bona fide research purposes within the           #
# scientific community so long as proper attribution is given to the journal # 
# article from which it was obtained.                                        #
#                                                                            #
##############################################################################
data_I
_audit_creation_method     SHELXL-97
_chemical_name_systematic
;
4-[(<i>E</i>)-(Hydroxyimino)methyl]-<i>N</i>,<i>N</i>-dimethylanilinium
chloride
;
_chemical_name_common     ?
_chemical_formula_moiety     'C9 H13 N2 O +, Cl -'
_chemical_formula_sum     'C9 H13 Cl N2 O'
_chemical_formula_iupac     'C9 H13 N2 O +, Cl -'
_chemical_formula_weight     200.66
_chemical_melting_point     ?
_symmetry_cell_setting     monoclinic
_symmetry_space_group_name_H-M     'P 21/c'
_symmetry_space_group_name_Hall     '-P 2ybc'
loop_
    _symmetry_equiv_pos_as_xyz
    'x, y, z'
    '-x, y+1/2, -z+1/2'
    '-x, -y, -z'
    'x, -y-1/2, z-1/2'
_cell_length_a     11.2696(10)
_cell_length_b     11.7093(10)
_cell_length_c     7.6961(7)
_cell_angle_alpha     90.00
_cell_angle_beta     90.108(2)
_cell_angle_gamma     90.00
_cell_volume     1015.57(16)
_cell_formula_units_Z     4
_cell_measurement_reflns_used     7257
_cell_measurement_theta_min     2.3
_cell_measurement_theta_max     26.6
_cell_measurement_temperature     292(2)
_exptl_crystal_description     needle
_exptl_crystal_colour     brown
_exptl_crystal_size_max     0.24
_exptl_crystal_size_mid     0.20
_exptl_crystal_size_min     0.19
_exptl_crystal_density_diffrn     1.312
_exptl_crystal_density_meas     ?
_exptl_crystal_density_method     'not measured'
_exptl_crystal_F_000     424
_exptl_absorpt_coefficient_mu     0.339
_exptl_absorpt_correction_type     none
_exptl_absorpt_process_details     ?
_exptl_absorpt_correction_T_min     ?
_exptl_absorpt_correction_T_max     ?
_exptl_special_details     ?
_diffrn_ambient_temperature     292(2)
_diffrn_radiation_type     MoK\a
_diffrn_radiation_wavelength     0.71073
_diffrn_radiation_source     'fine-focus sealed tube'
_diffrn_radiation_monochromator     graphite
_diffrn_measurement_device_type     'Bruker SMART APEX CCD area-detector'
_diffrn_measurement_device     'Bruker SMART APEX CCD area-detector'
_diffrn_measurement_method     '\w scans'
_diffrn_detector_area_resol_mean     ?
_diffrn_reflns_number     11453
_diffrn_reflns_av_R_equivalents     0.0247
_diffrn_reflns_av_sigmaI/netI     0.0165
_diffrn_reflns_theta_min     1.81
_diffrn_reflns_theta_max     27.96
_diffrn_reflns_theta_full     27.96
_diffrn_measured_fraction_theta_max     0.984
_diffrn_measured_fraction_theta_full     0.984
_diffrn_reflns_limit_h_min     -14
_diffrn_reflns_limit_h_max     14
_diffrn_reflns_limit_k_min     -15
_diffrn_reflns_limit_k_max     15
_diffrn_reflns_limit_l_min     -9
_diffrn_reflns_limit_l_max     10
_diffrn_standards_number     0
_diffrn_standards_interval_count     ?
_diffrn_standards_interval_time     ?
_diffrn_standards_decay_%     .
_refine_special_details
;
 Refinement of F^2^ against ALL reflections.  The weighted R-factor wR and
 goodness of fit S are based on F^2^, conventional R-factors R are based
 on F, with F set to zero for negative F^2^. The threshold expression of
 F^2^ > 2sigma(F^2^) is used only for calculating R-factors(gt) etc. and is
 not relevant to the choice of reflections for refinement.  R-factors based
 on F^2^ are statistically about twice as large as those based on F, and R-
 factors based on ALL data will be even larger.
;
_reflns_number_total     2405
_reflns_number_gt     2240
_reflns_threshold_expression     I>2\sigma(I)
_refine_ls_structure_factor_coef     Fsqd
_refine_ls_matrix_type     full
_refine_ls_R_factor_all     0.0325
_refine_ls_R_factor_gt     0.0307
_refine_ls_wR_factor_gt     0.0911
_refine_ls_wR_factor_ref     0.0929
_refine_ls_goodness_of_fit_ref     1.066
_refine_ls_restrained_S_all     1.066
_refine_ls_number_reflns     2405
_refine_ls_number_parameters     125
_refine_ls_number_restraints     1
_refine_ls_hydrogen_treatment     mixed
_refine_ls_weighting_scheme     calc
_refine_ls_weighting_details
              'w=1/[\s^2^(Fo^2^)+(0.0536P)^2^+0.1829P] where P=(Fo^2^+2Fc^2^)/3'
_atom_sites_solution_hydrogens     geom
_atom_sites_solution_primary     direct
_atom_sites_solution_secondary     difmap
_refine_ls_shift/su_max     0.000
_refine_ls_shift/su_mean     0.000
_refine_diff_density_max     0.229
_refine_diff_density_min     -0.201
_refine_ls_extinction_method     none
_refine_ls_extinction_coef     ?
loop_
    _atom_type_symbol
    _atom_type_description
    _atom_type_scat_dispersion_real
    _atom_type_scat_dispersion_imag
    _atom_type_scat_source
    'C' 'C' 0.0033 0.0016
                         'International Tables Vol C Tables 4.2.6.8 and 6.1.1.4'
    'H' 'H' 0.0000 0.0000
                         'International Tables Vol C Tables 4.2.6.8 and 6.1.1.4'
    'N' 'N' 0.0061 0.0033
                         'International Tables Vol C Tables 4.2.6.8 and 6.1.1.4'
    'O' 'O' 0.0106 0.0060
                         'International Tables Vol C Tables 4.2.6.8 and 6.1.1.4'
    'Cl' 'Cl' 0.1484 0.1585
                         'International Tables Vol C Tables 4.2.6.8 and 6.1.1.4'
_computing_data_collection     'SMART (Bruker, 2001)'
_computing_cell_refinement     'SAINT (Bruker, 2001)'
_computing_data_reduction     'SAINT (Bruker, 2001)'
_computing_structure_solution     'SHELXS97 (Sheldrick, 2008)'
_computing_structure_refinement     'SHELXL97 (Sheldrick, 2008)'
_computing_molecular_graphics
;
ORTEP-3 (Farrugia, 1997) and PLATON (Spek, 2009)
;
_computing_publication_material
                            'SHELXL97 (Sheldrick, 2008) and PLATON (Spek, 2009)'
loop_
    _atom_site_type_symbol
    _atom_site_label
    _atom_site_fract_x
    _atom_site_fract_y
    _atom_site_fract_z
    _atom_site_U_iso_or_equiv
    _atom_site_adp_type
    _atom_site_calc_flag
    _atom_site_refinement_flags
    _atom_site_occupancy
    _atom_site_symmetry_multiplicity
    _atom_site_disorder_assembly
    _atom_site_disorder_group
    Cl Cl1 0.16123(3) 0.02780(2) 0.86101(4) 0.04216(12) Uani d . 1 1 . .
    O O1 0.81494(8) 0.28038(8) 0.48301(14) 0.0490(2) Uani d . 1 1 . .
    H H1 0.8321 0.3407 0.5309 0.073 Uiso calc R 1 1 . .
    N N1 0.17646(8) 0.07318(8) 0.24932(13) 0.0370(2) Uani d D 1 1 . .
    H H1N 0.1744(14) 0.0531(13) 0.1354(18) 0.050(4) Uiso d D 1 1 . .
    N N2 0.69124(9) 0.27159(9) 0.46814(14) 0.0405(2) Uani d . 1 1 . .
    C C1 0.30082(10) 0.10295(10) 0.29034(14) 0.0354(2) Uani d . 1 1 . .
    C C2 0.32816(11) 0.20083(11) 0.38181(18) 0.0472(3) Uani d . 1 1 . .
    H H2 0.2683 0.2494 0.4197 0.057 Uiso calc R 1 1 . .
    C C3 0.44580(11) 0.22569(11) 0.41636(18) 0.0471(3) Uani d . 1 1 . .
    H H3 0.4647 0.2913 0.4787 0.057 Uiso calc R 1 1 . .
    C C4 0.53633(10) 0.15418(9) 0.35930(14) 0.0351(2) Uani d . 1 1 . .
    C C5 0.50650(11) 0.05628(10) 0.26681(16) 0.0395(3) Uani d . 1 1 . .
    H H5 0.5661 0.0076 0.2283 0.047 Uiso calc R 1 1 . .
    C C6 0.38908(11) 0.03048(9) 0.23151(16) 0.0400(3) Uani d . 1 1 . .
    H H6 0.3697 -0.0349 0.1689 0.048 Uiso calc R 1 1 . .
    C C7 0.66167(10) 0.18062(10) 0.38936(15) 0.0370(2) Uani d . 1 1 . .
    H H7 0.7199 0.1305 0.3506 0.044 Uiso calc R 1 1 . .
    C C8 0.08882(12) 0.16749(13) 0.2724(2) 0.0568(4) Uani d . 1 1 . .
    H H8A 0.0145 0.1459 0.2209 0.085 Uiso calc R 1 1 . .
    H H8B 0.1179 0.2354 0.2172 0.085 Uiso calc R 1 1 . .
    H H8C 0.0776 0.1818 0.3941 0.085 Uiso calc R 1 1 . .
    C C9 0.13654(13) -0.03099(11) 0.34631(19) 0.0494(3) Uani d . 1 1 . .
    H H9A 0.1896 -0.0931 0.3223 0.074 Uiso calc R 1 1 . .
    H H9B 0.0577 -0.0512 0.3100 0.074 Uiso calc R 1 1 . .
    H H9C 0.1367 -0.0154 0.4688 0.074 Uiso calc R 1 1 . .
loop_
    _atom_site_aniso_label
    _atom_site_aniso_U_11
    _atom_site_aniso_U_22
    _atom_site_aniso_U_33
    _atom_site_aniso_U_12
    _atom_site_aniso_U_13
    _atom_site_aniso_U_23
    Cl1 0.04579(19) 0.03872(18) 0.04194(19) 0.00255(10) -0.00722(12)
                                                                    -0.00218(10)
    O1 0.0383(5) 0.0437(5) 0.0649(6) -0.0055(3) -0.0106(4) -0.0029(4)
    N1 0.0367(5) 0.0376(5) 0.0367(5) -0.0020(4) -0.0068(4) -0.0022(4)
    N2 0.0368(5) 0.0381(5) 0.0467(5) -0.0010(4) -0.0075(4) 0.0001(4)
    C1 0.0351(5) 0.0366(5) 0.0344(5) -0.0020(4) -0.0050(4) -0.0021(4)
    C2 0.0380(6) 0.0472(7) 0.0564(7) 0.0046(5) -0.0034(5) -0.0200(6)
    C3 0.0412(6) 0.0445(6) 0.0555(7) 0.0002(5) -0.0067(5) -0.0213(6)
    C4 0.0376(5) 0.0343(5) 0.0334(5) 0.0002(4) -0.0050(4) -0.0008(4)
    C5 0.0393(6) 0.0339(5) 0.0453(6) 0.0036(4) -0.0021(5) -0.0059(5)
    C6 0.0425(6) 0.0324(5) 0.0450(6) -0.0012(4) -0.0047(5) -0.0089(4)
    C7 0.0371(6) 0.0359(5) 0.0379(5) 0.0022(4) -0.0046(4) -0.0004(4)
    C8 0.0409(7) 0.0507(7) 0.0786(10) 0.0058(6) -0.0136(6) -0.0133(7)
    C9 0.0463(7) 0.0514(8) 0.0506(7) -0.0096(5) -0.0054(6) 0.0100(5)
_geom_special_details
;
 All esds (except the esd in the dihedral angle between two l.s. planes)
 are estimated using the full covariance matrix.  The cell esds are taken
 into account individually in the estimation of esds in distances, angles
 and torsion angles; correlations between esds in cell parameters are only
 used when they are defined by crystal symmetry.  An approximate (isotropic)
 treatment of cell esds is used for estimating esds involving l.s. planes.
;
loop_
    _geom_bond_atom_site_label_1
    _geom_bond_atom_site_label_2
    _geom_bond_site_symmetry_2
    _geom_bond_distance
    _geom_bond_publ_flag
    O1 N2 . 1.4023(13) ?
    O1 H1 . 0.8200 ?
    N1 C1 . 1.4777(14) ?
    N1 C8 . 1.4924(17) ?
    N1 C9 . 1.4995(16) ?
    N1 H1N . 0.908(13) ?
    N2 C7 . 1.2698(15) ?
    C1 C2 . 1.3796(16) ?
    C1 C6 . 1.3842(16) ?
    C2 C3 . 1.3827(18) ?
    C2 H2 . 0.9300 ?
    C3 C4 . 1.3916(17) ?
    C3 H3 . 0.9300 ?
    C4 C5 . 1.3903(16) ?
    C4 C7 . 1.4640(15) ?
    C5 C6 . 1.3838(17) ?
    C5 H5 . 0.9300 ?
    C6 H6 . 0.9300 ?
    C7 H7 . 0.9300 ?
    C8 H8A . 0.9600 ?
    C8 H8B . 0.9600 ?
    C8 H8C . 0.9600 ?
    C9 H9A . 0.9600 ?
    C9 H9B . 0.9600 ?
    C9 H9C . 0.9600 ?
loop_
    _geom_angle_atom_site_label_1
    _geom_angle_atom_site_label_2
    _geom_angle_atom_site_label_3
    _geom_angle_site_symmetry_1
    _geom_angle_site_symmetry_3
    _geom_angle
    _geom_angle_publ_flag
    N2 O1 H1 . . 109.5 ?
    C1 N1 C8 . . 115.32(9) ?
    C1 N1 C9 . . 111.77(9) ?
    C8 N1 C9 . . 110.08(11) ?
    C1 N1 H1N . . 106.8(10) ?
    C8 N1 H1N . . 106.9(10) ?
    C9 N1 H1N . . 105.3(10) ?
    C7 N2 O1 . . 111.13(10) ?
    C2 C1 C6 . . 121.09(11) ?
    C2 C1 N1 . . 121.05(10) ?
    C6 C1 N1 . . 117.86(10) ?
    C1 C2 C3 . . 119.09(11) ?
    C1 C2 H2 . . 120.5 ?
    C3 C2 H2 . . 120.5 ?
    C2 C3 C4 . . 121.06(11) ?
    C2 C3 H3 . . 119.5 ?
    C4 C3 H3 . . 119.5 ?
    C5 C4 C3 . . 118.75(11) ?
    C5 C4 C7 . . 119.18(10) ?
    C3 C4 C7 . . 122.05(10) ?
    C6 C5 C4 . . 120.72(11) ?
    C6 C5 H5 . . 119.6 ?
    C4 C5 H5 . . 119.6 ?
    C5 C6 C1 . . 119.30(10) ?
    C5 C6 H6 . . 120.4 ?
    C1 C6 H6 . . 120.4 ?
    N2 C7 C4 . . 120.34(11) ?
    N2 C7 H7 . . 119.8 ?
    C4 C7 H7 . . 119.8 ?
    N1 C8 H8A . . 109.5 ?
    N1 C8 H8B . . 109.5 ?
    H8A C8 H8B . . 109.5 ?
    N1 C8 H8C . . 109.5 ?
    H8A C8 H8C . . 109.5 ?
    H8B C8 H8C . . 109.5 ?
    N1 C9 H9A . . 109.5 ?
    N1 C9 H9B . . 109.5 ?
    H9A C9 H9B . . 109.5 ?
    N1 C9 H9C . . 109.5 ?
    H9A C9 H9C . . 109.5 ?
    H9B C9 H9C . . 109.5 ?
loop_
    _geom_torsion_atom_site_label_1
    _geom_torsion_atom_site_label_2
    _geom_torsion_atom_site_label_3
    _geom_torsion_atom_site_label_4
    _geom_torsion_site_symmetry_1
    _geom_torsion_site_symmetry_2
    _geom_torsion_site_symmetry_3
    _geom_torsion_site_symmetry_4
    _geom_torsion
    _geom_torsion_publ_flag
    C8 N1 C1 C2 . . . . 14.77(17) ?
    C9 N1 C1 C2 . . . . -111.95(13) ?
    C8 N1 C1 C6 . . . . -164.17(12) ?
    C9 N1 C1 C6 . . . . 69.11(14) ?
    C6 C1 C2 C3 . . . . -0.7(2) ?
    N1 C1 C2 C3 . . . . -179.60(12) ?
    C1 C2 C3 C4 . . . . 0.5(2) ?
    C2 C3 C4 C5 . . . . -0.2(2) ?
    C2 C3 C4 C7 . . . . 177.96(13) ?
    C3 C4 C5 C6 . . . . 0.22(18) ?
    C7 C4 C5 C6 . . . . -178.05(11) ?
    C4 C5 C6 C1 . . . . -0.43(19) ?
    C2 C1 C6 C5 . . . . 0.67(19) ?
    N1 C1 C6 C5 . . . . 179.61(11) ?
    O1 N2 C7 C4 . . . . -179.96(10) ?
    C5 C4 C7 N2 . . . . 177.52(11) ?
    C3 C4 C7 N2 . . . . -0.69(18) ?
loop_
    _geom_hbond_atom_site_label_D
    _geom_hbond_atom_site_label_H
    _geom_hbond_atom_site_label_A
    _geom_hbond_site_symmetry_A
    _geom_hbond_distance_DH
    _geom_hbond_distance_HA
    _geom_hbond_distance_DA
    _geom_hbond_angle_DHA
    O1 H1 Cl1 2_656 0.82 2.34 3.1470(10)
                                       167
    N1 H1N Cl1 1_554 0.910(10)
                             2.140(10)
                                     3.0400(10)
                                              173.0(10)
    C6 H6 N2 2_645 0.93 2.59 3.516(2) 173
    C7 H7 Cl1 3_656 0.93 2.81 3.6970(10)
                                       160
    C9 H9B Cl1 3_556 0.96 2.81 3.713(2) 158
data_global
_journal_date_recd_electronic     2012-05-03
_journal_date_accepted     2012-05-05
_journal_name_full     'Acta Crystallographica, Section E'
_journal_year     2012
_journal_volume     68
_journal_issue      6
_journal_page_first     o1705
_journal_page_last     o1705
_journal_paper_category     QO
_journal_paper_doi     10.1107/S1600536812020211
_journal_coeditor_code     ZQ2166
_publ_contact_author_name     'Dr. S. Selvanayagam'
_publ_contact_author_address
;   Department of Physics
    Kalasalingam University
    Krishnankoil 626 190
    India
;
_publ_contact_author_email     's_selvanayagam@rediffmail.com'
_publ_contact_author_fax     91-4563-289322
_publ_contact_author_phone     91-4563-289042
_publ_section_title
;
4-[(<i>E</i>)-(Hydroxyimino)methyl]-<i>N</i>,<i>N</i>-dimethylanilinium
chloride
;
loop_
    _publ_author_name
    _publ_author_address
    'T. Uma Devi'
;     Department of Physics
      Government Arts College for Women
      Pudukkottaii 622 001
      India
;
    'G. Kalpana'
;     Department of Physics
      Shivani Institute of Technology
      Tiruchirappalli 620 009
      India
;
    'S. Priya'
;     Department of Physics
      Cauvery College for Women
      Tiruchirappalli 620 018
      India
;
    'K. Ravikumar'
;     Laboratory of X-ray Crystallography
      Indian Institute of Chemical Technology
      Hyderabad 500 007
      India
;
    'S. Selvanayagam'
;     Department of Physics
      Kalasalingam University
      Krishnankoil 626 126
      India
;
