# Supplementary material for: 4-[(E)-(Hy­droxy­imino)­meth­yl]-N,N-di­methyl­anilinium chloride
Source: Acta Crystallogr Sect E Struct Rep Online. 2012 May 12;68(Pt 6):o1705. doi: 10.1107/S1600536812020211 (PMC3379298; doi:10.1107/S1600536812020211)
Supplement: Supplementary file 2 [file e-68-o1705-Isup2.hkl]

# 
# h,k,l, Fc-squared, Fo-squared, sigma(Fo-squared) and status flag 
# 
data_I
_shelx_title ' AL29 in P2(1)/c' 
_shelx_refln_list_code          4 
_shelx_F_calc_maximum      102.29 
_exptl_crystal_F_000       424.00 
_reflns_d_resolution_high  0.7579 
 
loop_ 
 _symmetry_equiv_pos_as_xyz 
 'x, y, z' 
 '-x, y+1/2, -z+1/2' 
 '-x, -y, -z' 
 'x, -y-1/2, z-1/2' 
 
_cell_length_a    11.2696 
_cell_length_b    11.7093 
_cell_length_c     7.6961 
_cell_angle_alpha  90.000 
_cell_angle_beta   90.108 
_cell_angle_gamma  90.000 
 
_shelx_F_squared_multiplier     1.000 
 
loop_ 
 _refln_index_h 
 _refln_index_k 
 _refln_index_l 
 _refln_F_squared_calc 
 _refln_F_squared_meas 
 _refln_F_squared_sigma 
 _refln_observed_status 
   1   0   0      424.11      363.95     12.38 o 
   2   0   0     2757.15     2852.98     58.86 o 
   3   0   0     7093.22     6713.96    180.42 o 
   4   0   0     2892.26     2918.97     39.71 o 
   5   0   0      226.00      272.07      3.96 o 
   6   0   0     6281.37     6730.66    126.97 o 
   7   0   0      424.27      399.77      5.79 o 
   8   0   0     1150.90     1150.81     27.65 o 
   9   0   0      357.30      349.32      5.20 o 
  10   0   0        8.92        8.54      0.49 o 
  11   0   0       29.44       24.69      0.97 o 
  12   0   0      155.21      152.08      2.69 o 
  13   0   0      112.04      124.31      2.39 o 
  14   0   0       50.54       62.12      1.87 o 
   1   1   0       13.99       15.92      0.19 o 
   2   1   0      156.12      172.26      1.59 o 
   3   1   0     1092.54     1131.98     10.11 o 
   4   1   0       67.39       76.71      0.80 o 
   5   1   0      140.03      164.34      1.72 o 
   6   1   0       61.22       73.55      1.00 o 
   7   1   0      217.16      233.87      2.50 o 
   8   1   0       12.92       13.58      0.51 o 
   9   1   0        2.87        0.71      0.23 o 
  10   1   0        0.39        1.25      0.50 o 
  11   1   0       45.15       40.63      0.75 o 
  12   1   0        1.28        1.36      0.23 o 
  13   1   0        0.14        0.72      0.26 o 
  14   1   0       38.99       45.65      1.02 o 
   0   2   0      268.25      319.46      4.40 o 
   1   2   0     2003.11     2090.87     29.42 o 
   2   2   0        6.08        6.42      0.23 o 
   3   2   0     5955.61     5995.86    112.74 o 
   4   2   0     1310.80     1337.82     11.15 o 
   5   2   0      811.87      882.67      7.42 o 
   6   2   0      417.58      405.49      3.78 o 
   7   2   0      347.30      364.02      3.75 o 
   8   2   0      671.24      665.72      8.52 o 
   9   2   0     1329.20     1341.93     13.18 o 
  10   2   0       63.38       71.23      1.04 o 
  11   2   0       31.39       28.84      0.62 o 
  12   2   0       40.75       37.03      0.73 o 
  13   2   0       37.11       36.99      0.86 o 
  14   2   0       17.74       19.08      0.66 o 
   1   3   0     5052.37     5150.61     53.40 o 
   2   3   0      841.85      826.01      7.39 o 
   3   3   0     1141.40     1156.11      9.63 o 
   4   3   0      168.30      143.26      1.30 o 
   5   3   0     1793.73     1957.26     16.27 o 
   6   3   0      159.08      164.64      1.53 o 
   7   3   0      611.08      660.20      6.06 o 
   8   3   0      595.47      588.71      5.94 o 
   9   3   0      350.06      347.29      4.56 o 
  10   3   0      168.80      140.92      1.73 o 
  11   3   0        0.05        0.34      0.21 o 
  12   3   0        1.77        1.58      0.27 o 
  13   3   0       38.70       39.45      0.88 o 
  14   3   0       38.35       39.04      1.12 o 
   0   4   0     5664.92     5558.80     90.50 o 
   1   4   0       48.60       64.97      0.68 o 
   2   4   0      556.81      543.93      4.90 o 
   3   4   0     1462.86     1482.08     12.83 o 
   4   4   0     1142.95     1270.68     10.68 o 
   5   4   0      361.96      383.31      3.32 o 
   6   4   0      683.85      661.48      5.64 o 
   7   4   0      307.41      328.27      3.40 o 
   8   4   0       25.70       21.86      0.47 o 
   9   4   0      139.87      141.67      1.71 o 
  10   4   0       55.79       62.39      0.95 o 
  11   4   0        8.56        7.30      0.39 o 
  12   4   0       34.78       29.87      0.75 o 
  13   4   0        9.86       10.57      0.57 o 
  14   4   0        1.66        1.79      0.44 o 
   1   5   0      551.39      557.83      5.04 o 
   2   5   0        9.36       13.89      0.26 o 
   3   5   0      114.07      129.41      1.30 o 
   4   5   0     1924.91     2111.90     22.32 o 
   5   5   0      167.79      155.19      1.65 o 
   6   5   0        0.35        0.59      0.10 o 
   7   5   0      251.12      238.68      2.38 o 
   8   5   0      115.73      115.86      1.55 o 
   9   5   0      123.70      125.02      1.84 o 
  10   5   0       99.55      103.43      1.85 o 
  11   5   0      109.82      104.99      2.10 o 
  12   5   0        0.65        1.18      0.32 o 
  13   5   0       11.59       11.03      0.60 o 
  14   5   0       14.49       19.68      1.53 o 
   0   6   0      115.98      113.67      1.74 o 
   1   6   0       94.66       73.10      0.80 o 
   2   6   0      216.82      257.97      2.44 o 
   3   6   0        7.46        3.41      0.17 o 
   4   6   0      546.54      586.42      5.02 o 
   5   6   0        2.96        2.61      0.26 o 
   6   6   0        7.09        7.48      0.25 o 
   7   6   0        4.69        4.68      0.26 o 
   8   6   0       94.49       88.25      2.30 o 
   9   6   0       14.01       10.82      0.48 o 
  10   6   0      125.39      119.83      3.46 o 
  11   6   0        0.57        0.85      0.29 o 
  12   6   0       16.17       18.12      1.35 o 
  13   6   0       12.59       14.06      0.69 o 
   1   7   0      411.72      407.57      3.78 o 
   2   7   0      662.28      646.31      5.88 o 
   3   7   0       19.16       18.23      0.40 o 
   4   7   0      215.14      219.64      2.16 o 
   5   7   0      370.41      363.14      4.54 o 
   6   7   0       82.99       75.18      0.92 o 
   7   7   0        8.38       11.34      0.37 o 
   8   7   0      233.08      220.21      4.28 o 
   9   7   0       27.43       28.04      0.78 o 
  10   7   0      107.31      108.36      2.27 o 
  11   7   0       39.75       40.80      1.15 o 
  12   7   0        8.38        8.82      0.53 o 
  13   7   0       56.36       62.42      2.65 o 
   0   8   0      128.27      142.58      3.46 o 
   1   8   0        8.99       16.12      0.49 o 
   2   8   0        9.54        7.83      0.28 o 
   3   8   0        5.92        6.98      0.26 o 
   4   8   0        1.71        2.37      0.17 o 
   5   8   0        4.18        3.55      0.20 o 
   6   8   0       89.65       90.19      1.19 o 
   7   8   0      206.32      227.26      6.00 o 
   8   8   0        0.48        0.52      0.34 o 
   9   8   0        1.47        1.65      0.29 o 
  10   8   0        2.43        2.56      0.34 o 
  11   8   0        0.00        0.33      0.29 o 
  12   8   0       48.13       55.66      2.13 o 
   1   9   0       77.71       74.85      0.99 o 
   2   9   0      100.86      105.33      1.30 o 
   3   9   0       25.73       30.12      0.62 o 
   4   9   0      225.63      227.73      2.48 o 
   5   9   0      153.39      158.37      2.48 o 
   6   9   0       69.44       68.73      1.12 o 
   7   9   0        0.17        0.55      0.23 o 
   8   9   0      112.70      116.29      4.90 o 
   9   9   0       13.58       14.05      1.10 o 
  10   9   0       42.67       43.69      2.37 o 
  11   9   0       46.84       50.34      2.59 o 
  12   9   0        1.28        1.63      0.54 o 
   0  10   0       52.94       56.29      1.27 o 
   1  10   0        4.81        3.02      0.23 o 
   2  10   0      162.88      166.05      2.22 o 
   3  10   0      261.53      259.85      3.09 o 
   4  10   0        6.22        5.87      0.33 o 
   5  10   0        0.42        0.20      0.24 o 
   6  10   0        0.04        0.15      0.25 o 
   7  10   0        3.10        3.36      0.43 o 
   8  10   0       31.54       25.01      0.90 o 
   9  10   0       36.13       31.54      1.18 o 
  10  10   0        2.13        2.58      0.45 o 
  11  10   0        4.96        4.79      0.92 o 
   1  11   0      146.22      142.81      1.73 o 
   2  11   0       34.72       34.67      0.90 o 
   3  11   0       11.76       10.75      0.44 o 
   4  11   0       27.35       27.46      0.66 o 
   5  11   0       48.48       53.20      0.98 o 
   6  11   0       43.72       45.06      1.62 o 
   7  11   0       79.38       76.98      2.33 o 
   8  11   0       32.83       37.56      1.27 o 
   9  11   0       26.46       25.66      1.07 o 
  10  11   0        8.40        8.57      1.02 o 
   0  12   0       78.32       78.97      1.61 o 
   1  12   0        0.01        0.32      0.24 o 
   2  12   0       18.02       18.63      0.65 o 
   3  12   0       31.85       32.65      0.77 o 
   4  12   0       15.17       15.02      0.81 o 
   5  12   0       21.67       20.16      0.62 o 
   6  12   0       48.43       56.18      1.22 o 
   7  12   0        9.24        9.40      0.52 o 
   8  12   0        0.64        0.77      0.54 o 
   9  12   0       23.25       26.41      1.63 o 
   1  13   0       81.99       79.22      1.31 o 
   2  13   0       74.85       75.72      1.93 o 
   3  13   0        0.31        0.55      0.25 o 
   4  13   0       32.19       33.55      0.81 o 
   5  13   0       14.87       12.99      0.55 o 
   6  13   0        1.52        1.82      0.35 o 
   7  13   0        5.69        5.52      0.45 o 
   8  13   0       44.01       50.99      2.35 o 
   0  14   0       49.96       50.41      1.69 o 
   1  14   0        9.96        8.40      0.74 o 
   2  14   0       16.61       12.91      0.54 o 
   3  14   0        2.76        0.95      0.29 o 
   4  14   0       67.45       64.18      1.21 o 
   5  14   0        0.89        0.65      0.30 o 
   6  14   0        5.81        6.87      0.58 o 
   1  15   0        7.76        9.37      0.64 o 
   2  15   0        1.58        1.61      0.44 o 
   3  15   0        3.28        2.80      0.64 o 
 -14   1   1        2.39        1.66      0.37 o 
 -13   1   1        0.06        0.25      0.22 o 
 -12   1   1       58.88       62.82      1.55 o 
 -11   1   1      201.95      199.06      2.32 o 
 -10   1   1        0.79        1.50      0.27 o 
  -9   1   1      794.20      786.78      7.89 o 
  -8   1   1       48.52       46.99      0.87 o 
  -7   1   1       56.25       49.61      0.72 o 
  -6   1   1      641.42      651.21      5.53 o 
  -5   1   1      575.39      570.32      4.84 o 
  -4   1   1      161.57      181.47      1.62 o 
  -3   1   1      410.56      418.61      3.80 o 
  -2   1   1     1196.64     1401.61     11.65 o 
  -1   1   1     2984.97     2880.43     64.15 o 
   0   1   1       64.98       94.11      0.82 o 
   1   1   1       17.75        7.04      0.31 o 
   2   1   1       72.44       57.42      0.78 o 
   3   1   1     1568.25     1621.36     28.28 o 
   4   1   1     1457.26     1546.04     22.30 o 
   5   1   1      490.36      598.56      5.45 o 
   6   1   1       28.89       18.21      0.32 o 
   7   1   1      629.40      581.34      5.83 o 
   8   1   1        6.66        7.16      0.32 o 
   9   1   1        5.11        5.24      0.26 o 
  10   1   1       61.84       65.44      0.98 o 
  11   1   1       77.86       64.76      1.00 o 
  12   1   1       23.13       20.01      0.55 o 
  13   1   1       50.72       53.22      0.97 o 
  14   1   1        0.04        0.02      0.23 o 
 -14   2   1        4.57        4.43      0.43 o 
 -13   2   1        0.06        0.34      0.24 o 
 -12   2   1        5.29        6.16      0.37 o 
 -11   2   1       45.17       38.34      0.73 o 
 -10   2   1      137.93      136.86      1.69 o 
  -9   2   1       78.01       75.47      1.05 o 
  -8   2   1       69.44       70.41      0.97 o 
  -7   2   1      108.64      102.66      1.24 o 
  -6   2   1       83.06      114.40      1.11 o 
  -5   2   1      332.63      387.88      3.34 o 
  -4   2   1      458.02      517.11      4.38 o 
  -3   2   1        0.02        0.21      0.05 o 
  -2   2   1       28.24       27.92      0.31 o 
  -1   2   1     1054.26     1098.00     13.30 o 
   0   2   1     7397.01     7273.00    180.76 o 
   1   2   1     1233.64     1413.75     12.43 o 
   2   2   1      234.11      293.74      2.51 o 
   3   2   1      447.56      487.14      4.39 o 
   4   2   1        4.88        4.76      0.18 o 
   5   2   1      737.37      781.74      7.02 o 
   6   2   1        3.51        7.84      0.17 o 
   7   2   1       80.41       76.25      0.98 o 
   8   2   1       56.30       47.19      0.73 o 
   9   2   1      190.36      202.53      2.29 o 
  10   2   1       39.06       38.40      0.86 o 
  11   2   1        0.02        0.00      0.17 o 
  12   2   1        0.45        0.59      0.20 o 
  13   2   1        3.02        3.85      0.32 o 
  14   2   1       11.70       15.56      0.54 o 
 -14   3   1       64.99       71.84      1.34 o 
 -13   3   1        0.04        0.05      0.24 o 
 -12   3   1       47.83       47.43      0.96 o 
 -11   3   1      128.09      118.65      1.88 o 
 -10   3   1       61.86       57.59      1.00 o 
  -9   3   1       69.04       68.38      0.98 o 
  -8   3   1      157.51      147.28      1.72 o 
  -7   3   1       61.15       57.22      1.21 o 
  -6   3   1      453.71      454.65      3.93 o 
  -5   3   1       30.57       23.66      0.33 o 
  -4   3   1      211.44      259.97      2.27 o 
  -3   3   1       16.94       22.20      0.40 o 
  -2   3   1     1497.62     1512.48     12.57 o 
  -1   3   1     1458.17     1560.00     21.02 o 
   0   3   1     1700.34     1845.35     25.75 o 
   1   3   1        3.36        4.37      0.21 o 
   2   3   1     2197.76     2359.32     19.67 o 
   3   3   1       13.93       14.89      0.22 o 
   4   3   1      102.73       89.13      0.87 o 
   5   3   1      158.81      181.98      1.65 o 
   6   3   1       22.32       19.14      0.31 o 
   7   3   1      246.70      235.67      2.54 o 
   8   3   1       16.67       15.15      0.39 o 
   9   3   1       79.61       81.06      1.12 o 
  10   3   1      322.44      295.69      3.25 o 
  11   3   1       53.41       55.59      0.92 o 
  12   3   1       43.43       43.46      0.82 o 
  13   3   1       85.30       93.18      1.38 o 
  14   3   1       33.12       32.43      0.85 o 
 -14   4   1       11.06       11.68      0.87 o 
 -13   4   1       35.45       34.67      0.97 o 
 -12   4   1        7.94        9.11      0.43 o 
 -11   4   1        1.54        2.53      0.29 o 
 -10   4   1      332.68      319.97      3.84 o 
  -9   4   1       26.92       23.21      0.59 o 
  -8   4   1       45.99       39.59      0.65 o 
  -7   4   1      445.86      443.01      4.16 o 
  -6   4   1        0.26        0.48      0.09 o 
  -5   4   1      756.80      783.65      6.62 o 
  -4   4   1     1836.53     1910.76     15.89 o 
  -3   4   1        0.07        1.30      0.41 o 
  -2   4   1      893.88      893.84      7.50 o 
  -1   4   1     4959.54     5009.01     42.70 o 
   0   4   1      632.90      617.14      5.56 o 
   1   4   1      315.52      337.31      2.89 o 
   2   4   1     1026.41      975.13      8.16 o 
   3   4   1        1.13        3.96      0.13 o 
   4   4   1       29.31       35.89      0.55 o 
   5   4   1       70.75       61.53      0.66 o 
   6   4   1       25.24       16.28      0.29 o 
   7   4   1       62.54       68.03      1.05 o 
   8   4   1      273.64      259.86      3.20 o 
   9   4   1      324.20      316.16      3.86 o 
  10   4   1      164.23      138.26      1.72 o 
  11   4   1       39.61       36.55      0.71 o 
  12   4   1       32.04       30.24      0.75 o 
  13   4   1        4.38        3.96      0.35 o 
  14   4   1       11.88       13.90      0.97 o 
 -13   5   1        4.72        4.44      0.43 o 
 -12   5   1        1.28        1.36      0.38 o 
 -11   5   1       60.27       69.08      1.36 o 
 -10   5   1      122.79      108.98      1.82 o 
  -9   5   1      207.40      195.75      5.12 o 
  -8   5   1      361.82      369.26      5.11 o 
  -7   5   1      109.99      112.29      1.59 o 
  -6   5   1      219.34      208.98      3.66 o 
  -5   5   1      646.70      660.20      5.62 o 
  -4   5   1      196.06      214.33      2.07 o 
  -3   5   1       52.27       34.53      0.41 o 
  -2   5   1     1443.72     1473.18     13.11 o 
  -1   5   1        0.45        1.42      0.14 o 
   0   5   1      307.85      280.09      2.44 o 
   1   5   1     1338.87     1413.83     14.27 o 
   2   5   1       33.30       43.54      0.49 o 
   3   5   1     1603.11     1704.04     14.19 o 
   4   5   1      176.01      154.60      1.45 o 
   5   5   1       10.45       10.46      0.25 o 
   6   5   1       89.26       93.47      1.29 o 
   7   5   1      624.55      632.71      5.86 o 
   8   5   1       37.51       36.82      0.78 o 
   9   5   1      270.67      276.56      3.41 o 
  10   5   1        0.56        0.57      0.24 o 
  11   5   1        9.61       10.28      0.44 o 
  12   5   1        0.18        0.17      0.25 o 
  13   5   1       20.90       21.27      0.92 o 
 -13   6   1       43.23       45.05      1.17 o 
 -12   6   1       19.75       19.71      0.74 o 
 -11   6   1       17.14       16.44      0.65 o 
 -10   6   1      119.68      112.83      2.09 o 
  -9   6   1        8.41        6.25      0.39 o 
  -8   6   1       37.52       36.02      0.84 o 
  -7   6   1      160.31      168.26      2.13 o 
  -6   6   1       78.82       75.25      0.99 o 
  -5   6   1      225.79      238.58      5.13 o 
  -4   6   1      189.51      146.75      1.49 o 
  -3   6   1      134.11      134.01      1.78 o 
  -2   6   1       22.11       21.63      0.34 o 
  -1   6   1      713.34      764.98      6.90 o 
   0   6   1       99.51       87.81      0.93 o 
   1   6   1     1066.54     1172.73      9.81 o 
   2   6   1     1641.01     1732.64     14.43 o 
   3   6   1      629.64      580.62      4.96 o 
   4   6   1        4.79        3.68      0.16 o 
   5   6   1      212.26      204.17      2.32 o 
   6   6   1      120.36      123.17      1.32 o 
   7   6   1      698.58      694.00     10.44 o 
   8   6   1      305.80      302.64      3.57 o 
   9   6   1      293.83      288.91      5.71 o 
  10   6   1       23.04       24.10      0.71 o 
  11   6   1       63.46       63.22      1.94 o 
  12   6   1       10.11        9.12      0.63 o 
  13   6   1       34.60       34.87      1.18 o 
 -13   7   1        1.49        2.35      0.82 o 
 -12   7   1        4.77        4.58      0.44 o 
 -11   7   1        4.88        5.30      0.65 o 
 -10   7   1       18.52       15.42      0.61 o 
  -9   7   1        5.12        4.21      0.36 o 
  -8   7   1        0.16       -0.20      0.20 o 
  -7   7   1      186.90      190.16      2.93 o 
  -6   7   1        8.05        7.72      0.31 o 
  -5   7   1       66.92       66.87      1.16 o 
  -4   7   1       94.18      107.14      2.29 o 
  -3   7   1       29.16       25.43      0.41 o 
  -2   7   1        8.16       10.62      0.32 o 
  -1   7   1      593.71      659.36      6.00 o 
   0   7   1       69.38       71.01      0.92 o 
   1   7   1      383.63      397.14      3.44 o 
   2   7   1      168.62      153.92      1.56 o 
   3   7   1        0.24        1.27      0.13 o 
   4   7   1      397.02      436.01      4.07 o 
   5   7   1       64.22       58.08      0.80 o 
   6   7   1       53.10       49.83      0.70 o 
   7   7   1      434.32      430.12      5.58 o 
   8   7   1       73.10       67.02      1.90 o 
   9   7   1        0.88        0.38      0.21 o 
  10   7   1      107.50      104.03      3.08 o 
  11   7   1       42.14       43.76      1.62 o 
  12   7   1       17.83       17.77      0.84 o 
  13   7   1        5.53        6.42      1.02 o 
 -12   8   1        3.80        3.68      0.44 o 
 -11   8   1       26.73       25.54      0.83 o 
 -10   8   1      129.04      129.29      2.87 o 
  -9   8   1       43.14       40.08      0.95 o 
  -8   8   1        1.59        0.50      0.27 o 
  -7   8   1     1397.94     1385.91     23.34 o 
  -6   8   1       94.68       96.73      1.25 o 
  -5   8   1      135.77      133.72      2.08 o 
  -4   8   1      662.64      667.83      6.66 o 
  -3   8   1      206.99      201.90      2.03 o 
  -2   8   1      149.40      149.78      3.23 o 
  -1   8   1     2867.99     2739.68     51.38 o 
   0   8   1      249.88      234.90      3.78 o 
   1   8   1      375.77      351.17      4.06 o 
   2   8   1      881.92      870.15      8.52 o 
   3   8   1      372.61      379.00      3.58 o 
   4   8   1       30.31       31.56      0.63 o 
   5   8   1      300.64      284.32      2.80 o 
   6   8   1      867.55      878.35      8.84 o 
   7   8   1       12.95       10.37      0.37 o 
   8   8   1      194.30      193.63      3.96 o 
   9   8   1       28.32       27.27      1.38 o 
  10   8   1       23.45       23.53      0.78 o 
  11   8   1        3.89        3.22      0.45 o 
  12   8   1       30.54       32.23      1.13 o 
 -12   9   1        0.64        0.92      0.61 o 
 -11   9   1        5.04        6.75      0.50 o 
 -10   9   1       21.17       21.24      1.18 o 
  -9   9   1        0.09        0.05      0.25 o 
  -8   9   1       45.16       40.98      0.98 o 
  -7   9   1       34.07       28.38      0.78 o 
  -6   9   1        0.79        0.24      0.20 o 
  -5   9   1        0.79        0.52      0.17 o 
  -4   9   1        2.70        1.49      0.21 o 
  -3   9   1       21.48       17.71      0.47 o 
  -2   9   1      497.07      481.49      4.88 o 
  -1   9   1       29.27       27.66      0.53 o 
   0   9   1      171.17      169.99      1.91 o 
   1   9   1        6.13        7.17      0.32 o 
   2   9   1       48.64       45.11      0.81 o 
   3   9   1        4.89        4.41      0.23 o 
   4   9   1        6.96        5.50      0.26 o 
   5   9   1       19.23       17.63      0.45 o 
   6   9   1      274.80      274.79      4.06 o 
   7   9   1      135.43      129.53      2.29 o 
   8   9   1        1.52        1.25      0.29 o 
   9   9   1       11.49       11.92      0.55 o 
  10   9   1        0.64        0.65      0.35 o 
  11   9   1        5.77        7.20      0.59 o 
 -11  10   1        1.73        1.99      0.54 o 
 -10  10   1       51.99       55.33      3.48 o 
  -9  10   1        0.03        0.26      0.31 o 
  -8  10   1       21.85       19.31      1.55 o 
  -7  10   1        1.27        1.56      0.31 o 
  -6  10   1      273.72      271.62      4.08 o 
  -5  10   1       88.19       82.65      1.27 o 
  -4  10   1      232.22      213.40      3.38 o 
  -3  10   1      306.14      293.50      3.47 o 
  -2  10   1       57.79       51.18      1.05 o 
  -1  10   1      180.91      166.87      1.93 o 
   0  10   1      559.40      542.76      5.49 o 
   1  10   1      278.12      278.77      2.99 o 
   2  10   1      635.02      661.56      6.62 o 
   3  10   1      571.30      553.97      5.61 o 
   4  10   1        6.96        5.83      0.30 o 
   5  10   1       32.33       32.67      0.64 o 
   6  10   1      321.08      315.23      7.14 o 
   7  10   1       74.81       69.98      1.91 o 
   8  10   1      174.27      173.36      5.07 o 
   9  10   1      136.37      138.45      3.28 o 
  10  10   1        3.06        2.57      0.54 o 
 -10  11   1       35.69       43.44      2.24 o 
  -9  11   1        0.01       -0.17      0.31 o 
  -8  11   1       46.19       43.02      1.23 o 
  -7  11   1       14.48       13.76      0.58 o 
  -6  11   1      139.98      129.86      2.43 o 
  -5  11   1        0.06       -0.02      0.21 o 
  -4  11   1        8.40        6.02      0.40 o 
  -3  11   1       39.16       41.15      0.87 o 
  -2  11   1      379.36      375.91      4.38 o 
  -1  11   1        0.17        0.02      0.20 o 
   0  11   1      131.23      130.80      1.79 o 
   1  11   1       28.49       26.53      0.64 o 
   2  11   1       16.32       15.79      0.45 o 
   3  11   1        0.74        0.06      0.18 o 
   4  11   1       31.17       28.52      0.61 o 
   5  11   1        0.46        0.39      0.22 o 
   6  11   1       41.80       41.28      0.95 o 
   7  11   1        6.90        6.98      0.44 o 
   8  11   1       12.13       10.90      0.83 o 
   9  11   1       17.31       16.07      1.01 o 
  -9  12   1       30.00       32.33      1.94 o 
  -8  12   1       26.24       22.53      0.96 o 
  -7  12   1       75.79       76.59      1.69 o 
  -6  12   1       36.96       40.75      1.01 o 
  -5  12   1       37.81       35.28      0.81 o 
  -4  12   1       26.18       24.91      0.68 o 
  -3  12   1      420.84      430.59      5.00 o 
  -2  12   1      100.36       96.67      1.48 o 
  -1  12   1      300.43      309.43      3.72 o 
   0  12   1       93.05       92.71      1.42 o 
   1  12   1       68.64       64.85      1.12 o 
   2  12   1        4.23        2.87      0.27 o 
   3  12   1      514.33      516.30      5.34 o 
   4  12   1       28.20       26.38      0.69 o 
   5  12   1      125.12      124.22      1.80 o 
   6  12   1       98.54      100.89      1.77 o 
   7  12   1       12.64       13.09      0.73 o 
   8  12   1       15.32       18.19      1.04 o 
  -7  13   1        8.64        9.04      0.54 o 
  -6  13   1       12.50       12.98      0.63 o 
  -5  13   1       70.02       68.46      1.29 o 
  -4  13   1       20.64       20.60      0.65 o 
  -3  13   1       43.49       45.54      0.94 o 
  -2  13   1       13.25       12.31      0.51 o 
  -1  13   1       16.75       17.86      0.58 o 
   0  13   1        0.10        0.13      0.24 o 
   1  13   1       17.38       19.35      0.61 o 
   2  13   1      215.42      216.12      3.15 o 
   3  13   1       99.96       93.65      1.49 o 
   4  13   1       20.95       22.15      0.82 o 
   5  13   1        1.21        1.54      0.28 o 
   6  13   1        0.34        0.45      0.35 o 
   7  13   1       40.71       43.20      2.71 o 
  -5  14   1       16.09       16.81      0.71 o 
  -4  14   1       12.91       12.17      0.55 o 
  -3  14   1        7.30        7.46      0.52 o 
  -2  14   1        1.41        1.38      0.31 o 
  -1  14   1        7.11        5.46      0.40 o 
   0  14   1        9.19        6.90      0.43 o 
   1  14   1        1.22        1.33      0.35 o 
   2  14   1       41.70       41.54      1.07 o 
   3  14   1       30.70       31.07      0.92 o 
   4  14   1        4.88        5.68      0.53 o 
   5  14   1        2.81        3.69      0.52 o 
   6  14   1       49.12       53.28      1.76 o 
  -3  15   1        1.31        1.34      0.41 o 
  -2  15   1      102.15      107.36      2.21 o 
  -1  15   1        0.07        0.60      0.39 o 
   0  15   1       20.51       19.77      1.04 o 
   1  15   1       15.50       18.52      1.07 o 
   2  15   1        3.26        2.51      0.56 o 
   3  15   1       13.08       12.34      1.43 o 
 -14   0   2       75.34       81.09      2.30 o 
 -13   0   2       13.10       13.27      0.90 o 
 -12   0   2        0.01       -0.29      0.29 o 
 -11   0   2      198.33      202.15      3.35 o 
 -10   0   2       11.85       10.73      0.55 o 
  -9   0   2      169.57      170.02      2.78 o 
  -8   0   2     1430.74     1485.19     20.54 o 
  -7   0   2       65.81       65.08      1.48 o 
  -6   0   2      288.61      294.17      3.68 o 
  -5   0   2     1345.75     1419.92     16.78 o 
  -4   0   2     1368.58     1345.29     15.86 o 
  -3   0   2       38.93       43.99      0.95 o 
  -2   0   2     8595.02     8066.51    293.63 o 
  -1   0   2     3308.61     3279.24     62.74 o 
   0   0   2     2854.50     2872.56     33.69 o 
   1   0   2     2412.68     2636.60     36.52 o 
   2   0   2     1577.56     1603.90     29.63 o 
   3   0   2     1087.18     1074.02     14.56 o 
   4   0   2      140.44      137.68      2.04 o 
   5   0   2      580.40      563.09      6.78 o 
   6   0   2      244.98      247.69      3.59 o 
   7   0   2      247.10      226.29      3.43 o 
   8   0   2      133.66      114.05      1.96 o 
   9   0   2      331.80      317.54      4.81 o 
  10   0   2       52.40       47.70      1.12 o 
  11   0   2      236.61      223.71      3.65 o 
  12   0   2       83.28       79.03      1.92 o 
  13   0   2       11.39       13.33      0.72 o 
  14   0   2       61.03       70.13      2.91 o 
 -14   1   2       33.57       38.49      1.07 o 
 -13   1   2        2.40        2.57      0.35 o 
 -12   1   2        4.13        3.58      0.32 o 
 -11   1   2        1.23        1.25      0.28 o 
 -10   1   2        0.36        0.44      0.18 o 
  -9   1   2      668.03      669.39      6.77 o 
  -8   1   2      418.62      418.85      4.33 o 
  -7   1   2      130.42      145.39      1.52 o 
  -6   1   2      186.52      190.94      1.76 o 
  -5   1   2       10.92       10.55      0.39 o 
  -4   1   2      112.12      134.74      1.25 o 
  -3   1   2      560.36      602.43      5.08 o 
  -2   1   2      938.28      874.47      7.31 o 
  -1   1   2    10462.37     9182.07    537.18 o 
   0   1   2     8117.56     6773.63    218.69 o 
   1   1   2      438.32      449.59      4.36 o 
   2   1   2      288.24      285.63      2.46 o 
   3   1   2        1.84        2.00      0.14 o 
   4   1   2       61.07       75.28      0.86 o 
   5   1   2     1673.95     1894.20     15.76 o 
   6   1   2      514.74      578.61      4.94 o 
   7   1   2      250.57      259.31      2.75 o 
   8   1   2      161.12      150.41      1.92 o 
   9   1   2       96.05       95.07      1.24 o 
  10   1   2      136.07      107.26      1.54 o 
  11   1   2       38.38       29.81      0.64 o 
  12   1   2       16.35       15.92      0.48 o 
  13   1   2       56.85       62.51      1.18 o 
  14   1   2        0.65        1.50      0.36 o 
 -14   2   2        0.36        0.60      0.34 o 
 -13   2   2       13.00       15.98      0.71 o 
 -12   2   2       16.93       16.33      0.56 o 
 -11   2   2       69.21       68.13      1.18 o 
 -10   2   2        1.43        1.57      0.24 o 
  -9   2   2       25.25       22.27      0.70 o 
  -8   2   2       65.44       60.86      0.86 o 
  -7   2   2      453.55      448.80      6.18 o 
  -6   2   2      308.46      320.05      2.83 o 
  -5   2   2      790.73      819.24      6.92 o 
  -4   2   2      692.76      720.03      6.08 o 
  -3   2   2      603.15      585.21      4.95 o 
  -2   2   2     1129.39     1194.87     11.58 o 
  -1   2   2      465.42      493.73      4.47 o 
   0   2   2     9895.71     8481.47    213.06 o 
   1   2   2     5885.36     6078.68    105.81 o 
   2   2   2     6637.14     6862.55     95.86 o 
   3   2   2      480.30      481.80      4.37 o 
   4   2   2      359.89      359.44      3.10 o 
   5   2   2     2903.95     3028.67     30.08 o 
   6   2   2     1570.79     1666.53     13.90 o 
   7   2   2      175.93      182.88      2.05 o 
   8   2   2     1235.53     1284.45     12.62 o 
   9   2   2      432.46      423.13      4.42 o 
  10   2   2      209.05      174.34      2.07 o 
  11   2   2       71.60       77.24      1.26 o 
  12   2   2       55.44       56.71      1.06 o 
  13   2   2        5.21        3.91      0.35 o 
  14   2   2       61.66       63.20      1.36 o 
 -13   3   2       13.14       13.52      0.56 o 
 -12   3   2        2.68        2.42      0.30 o 
 -11   3   2       17.45       17.17      0.56 o 
 -10   3   2        9.07        8.39      0.39 o 
  -9   3   2      182.34      173.64      2.24 o 
  -8   3   2       14.33       13.49      0.85 o 
  -7   3   2       39.92       37.21      0.54 o 
  -6   3   2       33.30       33.59      0.45 o 
  -5   3   2        6.97        3.26      0.13 o 
  -4   3   2       87.55      114.73      1.19 o 
  -3   3   2      625.55      633.93      6.70 o 
  -2   3   2        5.40        8.72      0.19 o 
  -1   3   2      150.86      153.26      1.37 o 
   0   3   2      118.54      111.38      1.12 o 
   1   3   2      285.41      294.37      2.54 o 
   2   3   2       64.86       80.26      0.77 o 
   3   3   2      132.60      147.66      1.35 o 
   4   3   2       79.59       80.58      0.81 o 
   5   3   2       12.85        9.45      0.20 o 
   6   3   2       56.23       56.71      0.65 o 
   7   3   2        1.15        1.47      0.17 o 
   8   3   2      126.80      133.60      1.60 o 
   9   3   2      172.49      157.65      1.87 o 
  10   3   2       16.99       15.23      0.43 o 
  11   3   2        0.84        1.35      0.24 o 
  12   3   2       17.02       17.76      0.57 o 
  13   3   2        6.76        5.48      0.51 o 
  14   3   2       21.77       25.38      0.98 o 
 -14   4   2       12.85       13.26      1.33 o 
 -13   4   2        0.07        0.41      0.31 o 
 -12   4   2        0.02        0.03      0.26 o 
 -11   4   2      191.00      185.04      2.46 o 
 -10   4   2       86.33       87.92      1.37 o 
  -9   4   2       94.15       92.33      1.37 o 
  -8   4   2      568.79      583.36      6.54 o 
  -7   4   2      125.74      120.58      1.44 o 
  -6   4   2      443.56      462.79      4.36 o 
  -5   4   2        3.79        0.72      0.10 o 
  -4   4   2     1767.34     1887.10     15.71 o 
  -3   4   2      199.67      248.62      2.20 o 
  -2   4   2     1688.20     1791.23     18.24 o 
  -1   4   2      591.25      597.00      5.05 o 
   0   4   2      899.74      974.52      8.16 o 
   1   4   2     1048.87     1099.86      9.20 o 
   2   4   2        9.83        6.13      0.16 o 
   3   4   2      392.00      446.67      3.83 o 
   4   4   2      408.33      423.04      3.65 o 
   5   4   2      621.04      631.56      5.39 o 
   6   4   2       48.93       40.22      0.54 o 
   7   4   2      378.15      371.14      6.20 o 
   8   4   2      120.57      106.16      1.34 o 
   9   4   2      284.14      310.52      3.77 o 
  10   4   2        4.63        3.79      0.26 o 
  11   4   2       53.72       51.78      0.99 o 
  12   4   2        9.76       10.33      0.46 o 
  13   4   2        7.22        7.46      0.44 o 
  14   4   2        1.44        2.76      0.58 o 
 -13   5   2        0.18        0.69      0.33 o 
 -12   5   2       47.82       46.87      1.18 o 
 -11   5   2        0.05        0.40      0.50 o 
 -10   5   2        1.06        1.07      0.28 o 
  -9   5   2       32.19       34.41      0.84 o 
  -8   5   2      276.06      267.50      3.63 o 
  -7   5   2        0.04        0.24      0.16 o 
  -6   5   2       45.37       44.11      0.85 o 
  -5   5   2      701.37      716.62      6.56 o 
  -4   5   2       77.51       90.14      0.90 o 
  -3   5   2       66.64       63.14      0.67 o 
  -2   5   2      170.73      170.96      1.56 o 
  -1   5   2      197.99      211.45      1.88 o 
   0   5   2      144.58      116.21      1.10 o 
   1   5   2     1219.45     1343.98     11.22 o 
   2   5   2      244.17      279.88      2.46 o 
   3   5   2      882.75      848.75      7.16 o 
   4   5   2      371.52      393.82      3.43 o 
   5   5   2       26.04       24.83      0.45 o 
   6   5   2      490.64      477.24      4.16 o 
   7   5   2      542.87      550.13      5.73 o 
   8   5   2       12.51       12.92      0.39 o 
   9   5   2      332.07      330.68      3.85 o 
  10   5   2       67.25       66.09      1.13 o 
  11   5   2        6.98        5.54      0.43 o 
  12   5   2       41.92       39.62      1.00 o 
  13   5   2       30.59       30.71      0.93 o 
 -13   6   2       21.28       27.19      1.23 o 
 -12   6   2       15.37       17.61      0.70 o 
 -11   6   2        2.48        3.89      0.39 o 
 -10   6   2        2.74        2.70      0.34 o 
  -9   6   2        3.50        2.93      0.33 o 
  -8   6   2      135.39      119.57      1.90 o 
  -7   6   2        0.33        0.27      0.18 o 
  -6   6   2       77.53       89.18      1.14 o 
  -5   6   2      297.65      302.95      4.31 o 
  -4   6   2      122.00      109.31      1.30 o 
  -3   6   2       15.36       17.20      0.32 o 
  -2   6   2     1164.30     1200.83     10.07 o 
  -1   6   2      112.58      118.88      1.65 o 
   0   6   2       34.94       18.40      0.31 o 
   1   6   2       45.91       43.05      0.51 o 
   2   6   2      626.90      639.27      5.44 o 
   3   6   2       52.48       56.71      0.64 o 
   4   6   2        3.20        5.29      0.20 o 
   5   6   2      263.16      257.74      2.34 o 
   6   6   2      138.53      125.37      1.27 o 
   7   6   2        5.20        5.01      0.23 o 
   8   6   2      212.09      209.50      3.77 o 
   9   6   2       25.69       22.89      0.67 o 
  10   6   2        7.30        7.13      0.44 o 
  11   6   2       35.43       37.17      0.95 o 
  12   6   2        5.27        4.45      0.64 o 
  13   6   2        1.38        2.64      0.61 o 
 -12   7   2       65.14       71.70      2.19 o 
 -11   7   2       25.40       25.69      0.83 o 
 -10   7   2       26.95       22.46      0.74 o 
  -9   7   2       59.61       55.09      1.17 o 
  -8   7   2       12.78       11.13      0.48 o 
  -7   7   2       70.01       55.47      0.97 o 
  -6   7   2      136.20      133.67      1.60 o 
  -5   7   2       26.49       29.18      0.55 o 
  -4   7   2       18.13       16.23      0.49 o 
  -3   7   2      750.04      777.47      9.44 o 
  -2   7   2      136.79      119.02      1.26 o 
  -1   7   2       81.54       67.57      0.88 o 
   0   7   2      594.69      639.81      5.84 o 
   1   7   2       15.95        8.43      0.21 o 
   2   7   2       11.20       13.19      0.35 o 
   3   7   2        6.03        5.53      0.21 o 
   4   7   2      377.50      412.24      5.31 o 
   5   7   2       16.80       15.77      0.36 o 
   6   7   2     1015.45     1068.38      9.68 o 
   7   7   2      118.24      111.96      1.40 o 
   8   7   2       35.51       33.51      0.81 o 
   9   7   2       18.13       18.25      0.63 o 
  10   7   2      172.98      177.28      3.16 o 
  11   7   2        0.11        0.57      0.29 o 
  12   7   2      169.45      189.75      3.43 o 
 -12   8   2        4.99        5.10      0.55 o 
 -11   8   2        8.41        9.74      0.69 o 
 -10   8   2       11.63       10.45      0.60 o 
  -9   8   2       49.08       43.82      1.02 o 
  -8   8   2        0.69        2.14      0.30 o 
  -7   8   2       22.67       23.35      0.61 o 
  -6   8   2       39.97       35.56      0.66 o 
  -5   8   2        1.36        1.54      0.48 o 
  -4   8   2       37.45       36.27      0.63 o 
  -3   8   2      198.68      195.85      2.18 o 
  -2   8   2        2.40        1.36      0.16 o 
  -1   8   2       17.88       19.37      0.43 o 
   0   8   2      161.14      156.80      1.77 o 
   1   8   2       35.83       28.39      0.56 o 
   2   8   2        9.31        7.69      0.28 o 
   3   8   2       85.95       83.56      1.07 o 
   4   8   2        6.35        5.87      0.24 o 
   5   8   2       38.63       38.49      0.78 o 
   6   8   2       26.57       25.82      0.51 o 
   7   8   2        3.13        4.39      0.28 o 
   8   8   2        0.17       -0.03      0.23 o 
   9   8   2        3.91        3.30      0.34 o 
  10   8   2        7.78        7.40      0.45 o 
  11   8   2        1.08        1.07      0.39 o 
  12   8   2       19.56       20.54      2.70 o 
 -11   9   2       19.65       21.64      1.12 o 
 -10   9   2       23.85       24.66      0.90 o 
  -9   9   2      144.74      136.45      4.75 o 
  -8   9   2       24.38       31.93      0.84 o 
  -7   9   2      146.39      147.73      2.78 o 
  -6   9   2       30.53       30.95      0.62 o 
  -5   9   2       62.95       63.64      1.20 o 
  -4   9   2        5.43        5.08      0.27 o 
  -3   9   2      842.70      855.82      9.29 o 
  -2   9   2       30.75       23.46      0.56 o 
  -1   9   2       66.10       69.45      1.07 o 
   0   9   2      149.81      138.42      2.78 o 
   1   9   2       54.96       58.57      0.84 o 
   2   9   2       57.62       57.15      0.84 o 
   3   9   2      409.57      389.72      4.03 o 
   4   9   2        0.76        1.47      0.19 o 
   5   9   2       51.25       50.66      0.80 o 
   6   9   2       97.94      102.30      1.64 o 
   7   9   2       25.36       26.76      0.73 o 
   8   9   2        1.20        1.46      0.28 o 
   9   9   2       99.91      103.67      2.87 o 
  10   9   2       40.65       43.70      2.18 o 
  11   9   2       34.33       38.67      1.27 o 
 -10  10   2        0.56        0.40      0.33 o 
  -9  10   2        5.18        4.84      0.42 o 
  -8  10   2       44.20       40.84      1.12 o 
  -7  10   2       68.67       68.24      1.35 o 
  -6  10   2       44.13       43.62      0.87 o 
  -5  10   2        3.61        3.25      0.29 o 
  -4  10   2       10.50       10.36      0.42 o 
  -3  10   2       95.84       89.41      1.34 o 
  -2  10   2      257.55      264.82      3.18 o 
  -1  10   2       10.21        7.58      0.46 o 
   0  10   2       59.80       60.02      1.00 o 
   1  10   2        0.23        0.78      0.44 o 
   2  10   2        5.87        5.04      0.28 o 
   3  10   2       83.05       81.57      1.12 o 
   4  10   2       12.57       11.70      0.39 o 
   5  10   2       35.61       34.56      0.75 o 
   6  10   2        4.06        3.67      0.34 o 
   7  10   2        8.35        8.30      0.47 o 
   8  10   2        0.73        0.13      0.39 o 
   9  10   2        3.17        3.20      0.54 o 
  10  10   2        0.72        1.25      0.46 o 
  -9  11   2       42.09       50.31      2.41 o 
  -8  11   2       45.18       46.07      1.49 o 
  -7  11   2       26.57       25.63      1.06 o 
  -6  11   2      118.92      127.26      4.46 o 
  -5  11   2       21.18       22.10      0.67 o 
  -4  11   2       37.21       34.70      0.93 o 
  -3  11   2       22.25       22.55      0.64 o 
  -2  11   2       33.71       33.04      0.75 o 
  -1  11   2       26.77       23.45      0.60 o 
   0  11   2      112.58      108.20      1.55 o 
   1  11   2      110.89      110.33      1.58 o 
   2  11   2      312.93      322.20      3.82 o 
   3  11   2       42.87       43.22      0.75 o 
   4  11   2       73.12       74.02      1.19 o 
   5  11   2       12.79       12.22      0.59 o 
   6  11   2      150.82      151.27      2.79 o 
   7  11   2       35.74       33.52      1.04 o 
   8  11   2        5.99        5.14      0.61 o 
   9  11   2       29.46       31.39      1.48 o 
  -8  12   2       34.10       33.97      1.12 o 
  -7  12   2       48.34       50.90      1.50 o 
  -6  12   2        6.19        4.82      0.59 o 
  -5  12   2       42.98       47.35      1.09 o 
  -4  12   2       17.60       16.78      0.57 o 
  -3  12   2       17.52       15.20      0.54 o 
  -2  12   2       19.06       20.22      0.60 o 
  -1  12   2       14.27       14.38      0.49 o 
   0  12   2        5.13        4.26      0.34 o 
   1  12   2      139.45      148.74      2.03 o 
   2  12   2        0.81        0.60      0.25 o 
   3  12   2        2.13        1.27      0.40 o 
   4  12   2       10.80       11.28      0.48 o 
   5  12   2       33.16       35.80      0.81 o 
   6  12   2       14.14       15.98      0.74 o 
   7  12   2       40.03       40.10      1.19 o 
   8  12   2       20.06       19.29      1.07 o 
  -7  13   2       19.19       21.69      1.15 o 
  -6  13   2       61.01       57.88      1.99 o 
  -5  13   2        0.07        0.33      0.29 o 
  -4  13   2       41.98       42.76      0.96 o 
  -3  13   2       59.35       61.91      1.15 o 
  -2  13   2        2.13        1.80      0.30 o 
  -1  13   2        3.85        3.77      0.34 o 
   0  13   2       50.24       49.10      0.99 o 
   1  13   2       34.43       31.99      0.77 o 
   2  13   2       54.19       49.69      1.13 o 
   3  13   2        0.05        0.06      0.30 o 
   4  13   2        4.38        3.05      0.47 o 
   5  13   2        5.98        5.35      0.53 o 
   6  13   2        8.27        8.36      0.67 o 
   7  13   2        2.27        1.79      0.54 o 
  -5  14   2        8.88        8.72      0.79 o 
  -4  14   2       71.46       75.08      1.53 o 
  -3  14   2        0.80        0.77      0.30 o 
  -2  14   2       53.63       53.55      1.09 o 
  -1  14   2       21.58       20.99      0.72 o 
   0  14   2       33.68       35.28      0.86 o 
   1  14   2       34.83       35.00      0.98 o 
   2  14   2      112.62      125.91      2.14 o 
   3  14   2        2.13        1.46      0.45 o 
   4  14   2       15.10       18.67      0.86 o 
   5  14   2       10.92       10.91      1.22 o 
  -2  15   2        1.33        2.04      0.71 o 
  -1  15   2        5.10        7.04      1.02 o 
   0  15   2       17.17       18.66      1.43 o 
 -14   1   3       14.88       14.68      1.33 o 
 -13   1   3       50.82       52.39      1.24 o 
 -12   1   3       40.11       42.30      1.06 o 
 -11   1   3        0.01        0.27      0.24 o 
 -10   1   3      297.05      296.81      3.60 o 
  -9   1   3      268.10      272.16      3.67 o 
  -8   1   3      121.77      118.55      1.61 o 
  -7   1   3      285.62      294.15      2.65 o 
  -6   1   3      224.64      212.27      1.96 o 
  -5   1   3       22.36       24.10      0.35 o 
  -4   1   3     1021.73     1096.65      9.20 o 
  -3   1   3      225.32      210.57      1.88 o 
  -2   1   3       10.81        9.71      0.29 o 
  -1   1   3     3593.49     3685.33     68.66 o 
   0   1   3        0.66        0.54      0.08 o 
   1   1   3      611.52      652.39      5.87 o 
   2   1   3      668.32      675.19      6.08 o 
   3   1   3      832.53      831.46      7.48 o 
   4   1   3       23.29       23.36      0.34 o 
   5   1   3     2184.55     2227.67     18.53 o 
   6   1   3       61.41       47.47      0.57 o 
   7   1   3        0.05        0.72      0.40 o 
   8   1   3      212.89      202.45      2.51 o 
   9   1   3      150.44      145.90      1.93 o 
  10   1   3        4.53        2.80      0.30 o 
  11   1   3       57.05       60.85      1.83 o 
  12   1   3      105.64      102.96      1.80 o 
  13   1   3        0.10        0.23      0.27 o 
  14   1   3       48.02       51.41      1.73 o 
 -14   2   3        0.93        0.61      0.61 o 
 -13   2   3        0.09        0.32      0.40 o 
 -12   2   3        7.26        7.28      0.47 o 
 -11   2   3       14.18       13.05      0.49 o 
 -10   2   3      189.15      185.59      2.43 o 
  -9   2   3      427.62      426.75      4.93 o 
  -8   2   3       10.66        7.27      0.34 o 
  -7   2   3       72.00       69.22      0.94 o 
  -6   2   3       47.63       45.17      0.67 o 
  -5   2   3       69.46       54.22      0.67 o 
  -4   2   3      514.54      575.21      4.91 o 
  -3   2   3      658.69      735.50      6.22 o 
  -2   2   3      399.40      409.30      3.75 o 
  -1   2   3       14.58       12.56      0.22 o 
   0   2   3      789.67      831.89      6.99 o 
   1   2   3     1494.02     1530.56     13.60 o 
   2   2   3       40.72       27.41      0.37 o 
   3   2   3      226.00      227.85      2.03 o 
   4   2   3      861.16      880.64      7.42 o 
   5   2   3       70.43       58.86      0.66 o 
   6   2   3       13.85       17.81      0.31 o 
   7   2   3      248.73      272.41      2.91 o 
   8   2   3        1.36        2.75      0.29 o 
   9   2   3       64.76       53.26      0.93 o 
  10   2   3       26.64       18.41      0.54 o 
  11   2   3        0.86        0.85      0.24 o 
  12   2   3        5.31        4.75      0.39 o 
  13   2   3       21.37       22.51      0.76 o 
  14   2   3        0.17        0.36      0.43 o 
 -13   3   3       43.69       48.53      1.35 o 
 -12   3   3       10.69       12.84      0.53 o 
 -11   3   3        4.35        4.03      0.34 o 
 -10   3   3       48.85       45.76      0.90 o 
  -9   3   3       66.72       65.58      1.27 o 
  -8   3   3        0.73        0.37      0.19 o 
  -7   3   3      107.66      101.00      1.27 o 
  -6   3   3      783.11      800.08      7.93 o 
  -5   3   3       85.31       80.61      0.93 o 
  -4   3   3      916.31      938.19      8.50 o 
  -3   3   3      394.12      369.86      3.44 o 
  -2   3   3      257.19      256.36      2.44 o 
  -1   3   3      143.55      133.45      1.23 o 
   0   3   3     4127.50     4106.77     69.47 o 
   1   3   3      249.27      295.29      2.58 o 
   2   3   3      515.01      511.62      4.37 o 
   3   3   3      220.59      215.91      1.94 o 
   4   3   3       39.83       42.81      0.51 o 
   5   3   3      355.45      351.57      3.09 o 
   6   3   3      344.95      363.43      4.04 o 
   7   3   3        1.92        2.38      0.21 o 
   8   3   3     1021.53     1031.17     11.19 o 
   9   3   3       62.48       62.49      1.04 o 
  10   3   3        4.81        2.58      0.27 o 
  11   3   3       89.71       88.03      1.40 o 
  12   3   3       97.93       98.76      1.75 o 
  13   3   3       31.24       37.11      0.99 o 
 -13   4   3        3.91        4.16      0.55 o 
 -12   4   3       67.19       68.77      1.44 o 
 -11   4   3       24.96       21.73      0.72 o 
 -10   4   3        6.19        5.38      0.34 o 
  -9   4   3      120.02      113.09      1.93 o 
  -8   4   3      173.08      163.63      2.78 o 
  -7   4   3       17.88       13.18      0.37 o 
  -6   4   3      632.93      666.62      6.15 o 
  -5   4   3      265.73      285.33      2.76 o 
  -4   4   3        5.03        2.81      0.21 o 
  -3   4   3      546.94      552.69      5.49 o 
  -2   4   3      817.45      835.93      7.56 o 
  -1   4   3      878.72      915.80      7.70 o 
   0   4   3     2580.01     2796.08     24.82 o 
   1   4   3      261.51      339.46      2.95 o 
   2   4   3      449.44      504.82      4.33 o 
   3   4   3        6.74        6.02      0.36 o 
   4   4   3      234.82      238.22      2.14 o 
   5   4   3      151.40      147.38      1.41 o 
   6   4   3      627.13      641.41      5.89 o 
   7   4   3        2.29        2.53      0.26 o 
   8   4   3       67.65       60.59      1.00 o 
   9   4   3        0.09        0.31      0.20 o 
  10   4   3       64.72       61.74      1.07 o 
  11   4   3       98.86       94.55      1.49 o 
  12   4   3        1.78        2.19      0.30 o 
  13   4   3        5.43        5.85      0.47 o 
 -13   5   3       37.99       42.22      2.14 o 
 -12   5   3        0.12       -0.01      0.29 o 
 -11   5   3        3.12        3.00      0.38 o 
 -10   5   3       44.20       42.57      1.41 o 
  -9   5   3        7.59        7.79      0.42 o 
  -8   5   3        8.62        8.83      0.46 o 
  -7   5   3        0.07        0.17      0.16 o 
  -6   5   3       51.66       49.63      0.84 o 
  -5   5   3        1.62        2.38      0.16 o 
  -4   5   3       23.94       16.33      0.33 o 
  -3   5   3        0.57        1.47      0.34 o 
  -2   5   3       53.40       41.68      0.56 o 
  -1   5   3        9.45       14.62      0.26 o 
   0   5   3        4.77        6.98      0.28 o 
   1   5   3      191.61      234.61      2.10 o 
   2   5   3       34.95       39.14      0.48 o 
   3   5   3      431.50      436.70      3.79 o 
   4   5   3        0.93        0.75      0.29 o 
   5   5   3       94.16       84.58      0.99 o 
   6   5   3       47.42       44.24      0.85 o 
   7   5   3      460.49      456.69      4.69 o 
   8   5   3        9.38        9.63      0.41 o 
   9   5   3      366.25      359.81      4.24 o 
  10   5   3        0.62        0.42      0.20 o 
  11   5   3       13.73       13.88      0.52 o 
  12   5   3        9.69        8.60      0.51 o 
  13   5   3        9.01       10.33      0.83 o 
 -12   6   3       24.86       23.35      0.83 o 
 -11   6   3       10.62       11.69      0.57 o 
 -10   6   3       68.06       67.30      1.35 o 
  -9   6   3      155.55      147.72      2.32 o 
  -8   6   3       85.20       89.80      1.55 o 
  -7   6   3      112.30      103.14      1.47 o 
  -6   6   3      152.42      145.39      1.87 o 
  -5   6   3      826.12      835.66      8.27 o 
  -4   6   3       97.96       85.99      2.10 o 
  -3   6   3      565.69      538.56     10.36 o 
  -2   6   3      683.21      724.62      6.63 o 
  -1   6   3      856.48      877.25      8.58 o 
   0   6   3      384.72      391.51      3.41 o 
   1   6   3     1662.38     1699.94     14.20 o 
   2   6   3      583.21      598.84      5.14 o 
   3   6   3      651.46      711.40      6.14 o 
   4   6   3      511.47      495.16      4.60 o 
   5   6   3      226.32      229.22      2.28 o 
   6   6   3       51.31       47.96      1.04 o 
   7   6   3      201.61      189.73      2.15 o 
   8   6   3      481.24      489.82      5.58 o 
   9   6   3      347.76      343.43      4.57 o 
  10   6   3        9.17        9.98      0.50 o 
  11   6   3       12.91       12.69      0.58 o 
  12   6   3        0.02        0.03      0.29 o 
 -12   7   3        1.87        1.74      0.39 o 
 -11   7   3        5.60        4.61      0.43 o 
 -10   7   3        5.40        4.27      0.39 o 
  -9   7   3        7.53        9.36      0.65 o 
  -8   7   3       99.53       85.15      1.53 o 
  -7   7   3       43.72       38.05      0.77 o 
  -6   7   3       41.15       41.61      0.71 o 
  -5   7   3       40.13       40.96      0.69 o 
  -4   7   3       18.36       23.16      0.48 o 
  -3   7   3       25.53       24.26      0.49 o 
  -2   7   3      557.95      547.32      5.49 o 
  -1   7   3      150.67      131.13      1.52 o 
   0   7   3      312.70      318.51      3.62 o 
   1   7   3       10.01        8.94      0.26 o 
   2   7   3       61.12       57.93      0.68 o 
   3   7   3       88.96       92.03      1.24 o 
   4   7   3       23.76       19.48      0.39 o 
   5   7   3        0.57        0.93      0.21 o 
   6   7   3      484.12      483.89      4.94 o 
   7   7   3        7.27        8.90      0.38 o 
   8   7   3       11.88       11.87      0.51 o 
   9   7   3       36.62       34.45      0.88 o 
  10   7   3        4.66        4.73      0.41 o 
  11   7   3        4.90        5.76      0.45 o 
  12   7   3       45.48       52.67      1.23 o 
 -11   8   3       20.04       19.08      0.76 o 
 -10   8   3        0.95        0.99      0.31 o 
  -9   8   3      151.23      150.88      2.69 o 
  -8   8   3       10.67       12.43      0.55 o 
  -7   8   3       28.31       26.80      0.65 o 
  -6   8   3       54.27       52.93      0.84 o 
  -5   8   3      291.73      287.18      3.11 o 
  -4   8   3        0.23        0.19      0.17 o 
  -3   8   3      279.59      289.83      3.24 o 
  -2   8   3        0.67        0.32      0.15 o 
  -1   8   3      172.27      172.18      2.12 o 
   0   8   3      111.85      113.68      1.38 o 
   1   8   3      263.51      250.53      2.95 o 
   2   8   3      271.92      277.90      2.93 o 
   3   8   3        2.33        1.56      0.21 o 
   4   8   3      488.91      498.76      5.53 o 
   5   8   3       52.70       49.98      0.78 o 
   6   8   3      159.14      152.86      1.99 o 
   7   8   3       92.98       95.84      1.42 o 
   8   8   3      197.07      194.17      3.87 o 
   9   8   3       51.00       49.14      1.32 o 
  10   8   3       55.65       55.13      1.22 o 
  11   8   3       28.22       26.72      0.85 o 
 -11   9   3       10.78       12.03      1.22 o 
 -10   9   3       17.96       20.28      0.76 o 
  -9   9   3       12.45       13.44      0.61 o 
  -8   9   3      107.47      107.50      1.65 o 
  -7   9   3       49.33       49.13      0.95 o 
  -6   9   3       13.33       13.36      0.43 o 
  -5   9   3        2.16        2.92      0.26 o 
  -4   9   3       16.72       14.48      0.41 o 
  -3   9   3      127.07      125.30      1.71 o 
  -2   9   3      178.18      179.10      2.27 o 
  -1   9   3      129.74      122.63      1.65 o 
   0   9   3       35.36       35.88      0.71 o 
   1   9   3       60.29       62.20      1.00 o 
   2   9   3      165.29      142.64      2.09 o 
   3   9   3        2.25        3.90      0.27 o 
   4   9   3        7.38        9.28      0.43 o 
   5   9   3        8.49        7.75      0.37 o 
   6   9   3       24.64       24.04      0.71 o 
   7   9   3        5.11        5.32      0.38 o 
   8   9   3        5.35        5.19      0.53 o 
   9   9   3        0.10        0.49      0.33 o 
  10   9   3       37.29       35.49      1.52 o 
  11   9   3        6.74        8.75      1.07 o 
 -10  10   3        5.30        7.91      0.75 o 
  -9  10   3        4.31        6.08      0.48 o 
  -8  10   3       77.16       76.91      1.35 o 
  -7  10   3        7.48        6.20      0.44 o 
  -6  10   3       94.57       92.05      1.59 o 
  -5  10   3      192.39      191.26      2.48 o 
  -4  10   3        4.93        3.31      0.29 o 
  -3  10   3       14.00       15.62      0.52 o 
  -2  10   3      645.38      645.53      7.16 o 
  -1  10   3      312.77      305.98      3.63 o 
   0  10   3       81.56       79.21      1.24 o 
   1  10   3      334.21      326.52      4.28 o 
   2  10   3       66.93       74.73      1.32 o 
   3  10   3       33.70       24.58      0.99 o 
   4  10   3      395.14      382.01      4.41 o 
   5  10   3      131.29      130.46      1.80 o 
   6  10   3       26.03       26.97      0.76 o 
   7  10   3      112.87      110.87      1.83 o 
   8  10   3      154.36      166.27      4.87 o 
   9  10   3       23.90       23.37      1.11 o 
  10  10   3       35.49       38.44      1.51 o 
  -9  11   3        1.43       -0.31      0.61 o 
  -8  11   3       11.91       11.40      0.58 o 
  -7  11   3       13.59       12.40      0.61 o 
  -6  11   3       11.38       10.15      0.63 o 
  -5  11   3        1.51        1.35      0.26 o 
  -4  11   3       37.98       36.44      0.80 o 
  -3  11   3        3.48        4.04      0.32 o 
  -2  11   3        2.65        3.46      0.38 o 
  -1  11   3       16.33       15.69      0.52 o 
   0  11   3        0.84        0.91      0.26 o 
   1  11   3       46.36       47.75      1.19 o 
   2  11   3       15.55       16.68      0.59 o 
   3  11   3        4.78        3.31      0.36 o 
   4  11   3        0.89        0.62      0.28 o 
   5  11   3        7.02        8.37      0.40 o 
   6  11   3       19.04       18.86      0.66 o 
   7  11   3       27.63       27.94      0.81 o 
   8  11   3        4.18        3.90      0.49 o 
   9  11   3       12.45       12.38      0.90 o 
  -8  12   3       14.64       17.03      1.53 o 
  -7  12   3       65.57       65.12      1.40 o 
  -6  12   3       33.01       34.50      1.12 o 
  -5  12   3      128.48      129.53      1.92 o 
  -4  12   3        2.73        3.43      0.34 o 
  -3  12   3       63.71       63.96      1.15 o 
  -2  12   3       62.74       59.64      1.09 o 
  -1  12   3        2.42        3.42      0.38 o 
   0  12   3       10.98       11.42      0.54 o 
   1  12   3       16.07       13.26      0.57 o 
   2  12   3      119.73      112.69      1.89 o 
   3  12   3        0.36        0.41      0.28 o 
   4  12   3       98.26       98.39      1.72 o 
   5  12   3       22.17       22.17      0.86 o 
   6  12   3        6.30        5.51      0.53 o 
   7  12   3       28.80       33.02      0.94 o 
   8  12   3       26.09       23.96      1.63 o 
  -6  13   3        4.08        3.66      0.61 o 
  -5  13   3        1.84        2.02      0.34 o 
  -4  13   3        2.85        2.94      0.34 o 
  -3  13   3       22.01       22.90      0.68 o 
  -2  13   3       18.84       20.09      0.73 o 
  -1  13   3       15.61       15.67      0.66 o 
   0  13   3       78.85       82.89      1.55 o 
   1  13   3       11.03       10.04      0.56 o 
   2  13   3        6.34        5.58      0.46 o 
   3  13   3       59.94       56.71      1.25 o 
   4  13   3        2.12        2.74      0.40 o 
   5  13   3       14.72       15.63      0.67 o 
   6  13   3       23.26       25.39      1.63 o 
  -4  14   3        6.30        6.42      1.02 o 
  -3  14   3        5.97        8.14      0.75 o 
  -2  14   3       79.30       79.66      1.58 o 
  -1  14   3        1.77        1.83      0.40 o 
   0  14   3       19.17       16.71      0.71 o 
   1  14   3      107.77      112.98      1.99 o 
   2  14   3       11.35       12.87      0.66 o 
   3  14   3        9.99        9.94      0.69 o 
   4  14   3       91.07       94.53      2.45 o 
 -13   0   4        9.07        9.47      0.78 o 
 -12   0   4       42.29       41.40      1.51 o 
 -11   0   4        0.03        0.33      0.41 o 
 -10   0   4      592.53      594.98     10.85 o 
  -9   0   4      182.99      176.09      6.63 o 
  -8   0   4       63.50       65.29      1.69 o 
  -7   0   4       33.46       35.83      0.88 o 
  -6   0   4      406.17      417.25      5.94 o 
  -5   0   4      298.95      302.52      3.82 o 
  -4   0   4      799.24      871.41     10.42 o 
  -3   0   4        5.66       10.48      0.31 o 
  -2   0   4      516.02      474.81      5.77 o 
  -1   0   4      570.18      641.46      7.70 o 
   0   0   4       62.90       55.39      0.97 o 
   1   0   4     1030.86     1037.96     12.32 o 
   2   0   4      341.19      397.41      4.85 o 
   3   0   4      492.02      502.95      6.12 o 
   4   0   4       39.29       28.08      0.59 o 
   5   0   4      581.16      606.04     17.17 o 
   6   0   4      145.35      138.26      2.25 o 
   7   0   4      743.62      737.37     12.80 o 
   8   0   4      130.49      132.81      2.85 o 
   9   0   4        1.19        2.28      0.39 o 
  10   0   4      920.06      853.98     14.96 o 
  11   0   4       19.22       26.39      1.12 o 
  12   0   4        1.97        2.20      0.50 o 
  13   0   4       49.90       50.19      3.21 o 
 -13   1   4        1.89        2.24      0.38 o 
 -12   1   4        0.22        0.35      0.29 o 
 -11   1   4        0.58        0.62      0.28 o 
 -10   1   4       15.59       13.78      0.60 o 
  -9   1   4       83.92       82.04      1.46 o 
  -8   1   4      115.14      114.49      1.82 o 
  -7   1   4       35.18       33.90      0.55 o 
  -6   1   4        4.52        4.02      0.20 o 
  -5   1   4       99.57       95.64      1.22 o 
  -4   1   4       10.10        3.94      0.17 o 
  -3   1   4      208.20      211.52      2.07 o 
  -2   1   4       65.61       65.93      0.69 o 
  -1   1   4      276.84      275.71      2.43 o 
   0   1   4      236.33      233.65      2.08 o 
   1   1   4       15.90       12.39      0.25 o 
   2   1   4        7.12        7.63      0.21 o 
   3   1   4       82.67       85.43      0.94 o 
   4   1   4       67.68       69.73      0.81 o 
   5   1   4       13.36       12.22      0.30 o 
   6   1   4       41.81       42.64      0.66 o 
   7   1   4      163.95      163.51      2.47 o 
   8   1   4        0.29        0.13      0.20 o 
   9   1   4        2.31        2.07      0.27 o 
  10   1   4        0.64        0.58      0.24 o 
  11   1   4        2.81        2.54      0.33 o 
  12   1   4        0.86        1.33      0.31 o 
  13   1   4        1.26        1.36      0.32 o 
 -13   2   4       40.97       40.40      1.09 o 
 -12   2   4        4.42        5.23      0.44 o 
 -11   2   4       40.76       41.96      1.27 o 
 -10   2   4       20.54       20.66      0.69 o 
  -9   2   4      251.72      250.85      4.02 o 
  -8   2   4       86.81       86.07      1.29 o 
  -7   2   4      152.65      157.20      1.68 o 
  -6   2   4      474.25      452.14      7.35 o 
  -5   2   4       33.69       32.27      0.72 o 
  -4   2   4        3.46        1.69      0.15 o 
  -3   2   4     1474.79     1492.08     15.33 o 
  -2   2   4     1359.59     1352.43     12.48 o 
  -1   2   4     1590.72     1635.22     13.63 o 
   0   2   4      252.90      204.86      1.85 o 
   1   2   4     2147.35     2199.03     19.52 o 
   2   2   4      141.28      160.46      1.61 o 
   3   2   4      666.20      652.13      5.95 o 
   4   2   4      979.11      984.32      8.88 o 
   5   2   4       59.13       58.30      0.74 o 
   6   2   4       32.56       30.88      0.49 o 
   7   2   4      466.50      475.91      5.37 o 
   8   2   4        2.33        1.94      0.27 o 
   9   2   4       29.72       28.38      2.89 o 
  10   2   4       23.75       24.66      0.82 o 
  11   2   4       13.41       13.47      0.57 o 
  12   2   4       18.30       16.42      0.65 o 
  13   2   4        9.17        7.81      0.51 o 
 -12   3   4        1.79        2.47      0.37 o 
 -11   3   4       14.92       13.98      0.62 o 
 -10   3   4        1.25        1.07      0.25 o 
  -9   3   4       63.38       61.54      1.07 o 
  -8   3   4       67.04       65.64      1.20 o 
  -7   3   4        3.44        3.52      0.33 o 
  -6   3   4       71.18       77.21      1.09 o 
  -5   3   4       80.49       81.11      1.07 o 
  -4   3   4       16.58       23.03      0.40 o 
  -3   3   4       12.61       10.52      0.42 o 
  -2   3   4        9.34        7.68      0.24 o 
  -1   3   4     1033.54     1137.09      9.55 o 
   0   3   4      792.34      810.80      6.86 o 
   1   3   4      152.45      177.53      1.77 o 
   2   3   4      371.65      397.19      3.70 o 
   3   3   4       33.87       28.78      0.44 o 
   4   3   4       40.09       38.36      0.56 o 
   5   3   4       79.74       87.52      1.44 o 
   6   3   4       88.63       95.79      1.10 o 
   7   3   4      224.02      226.55      2.75 o 
   8   3   4      166.93      158.51      2.32 o 
   9   3   4      142.06      130.99      2.04 o 
  10   3   4        8.53        6.71      0.42 o 
  11   3   4       48.29       43.93      1.16 o 
  12   3   4        5.71        5.01      0.42 o 
  13   3   4        4.95        5.93      0.65 o 
 -12   4   4       40.33       42.66      1.29 o 
 -11   4   4        2.24        3.17      0.47 o 
 -10   4   4       49.16       46.75      1.08 o 
  -9   4   4       46.17       49.95      0.94 o 
  -8   4   4       23.99       21.51      0.57 o 
  -7   4   4       30.86       26.58      0.55 o 
  -6   4   4      114.30      112.81      1.29 o 
  -5   4   4       89.40       78.25      1.51 o 
  -4   4   4       50.84       49.63      0.67 o 
  -3   4   4      160.04      168.99      1.73 o 
  -2   4   4      405.13      410.66      3.85 o 
  -1   4   4      200.25      204.18      2.01 o 
   0   4   4      143.96      157.17      1.48 o 
   1   4   4      765.29      806.52      7.30 o 
   2   4   4       14.43       11.83      0.31 o 
   3   4   4      431.31      412.41      3.86 o 
   4   4   4      386.90      391.09      3.69 o 
   5   4   4      112.50       99.52      2.06 o 
   6   4   4       98.99       97.82      1.14 o 
   7   4   4      398.10      410.15      8.20 o 
   8   4   4        7.69        8.84      0.39 o 
   9   4   4       10.93        9.02      0.47 o 
  10   4   4      112.37      111.20      1.86 o 
  11   4   4        6.70        7.69      0.44 o 
  12   4   4       20.85       20.24      0.70 o 
  13   4   4       30.85       31.51      1.84 o 
 -12   5   4        9.73        9.11      0.67 o 
 -11   5   4       33.84       32.17      0.93 o 
 -10   5   4       36.80       37.74      1.27 o 
  -9   5   4        3.29        3.97      0.38 o 
  -8   5   4        1.20        1.80      0.29 o 
  -7   5   4      197.06      186.79      2.37 o 
  -6   5   4       14.57       13.62      0.36 o 
  -5   5   4        0.05        0.09      0.12 o 
  -4   5   4       42.37       40.21      0.60 o 
  -3   5   4        0.03        0.05      0.12 o 
  -2   5   4       30.69       31.92      0.49 o 
  -1   5   4      580.96      559.33      6.57 o 
   0   5   4      112.00      104.32      1.26 o 
   1   5   4      319.29      320.05      3.04 o 
   2   5   4       87.69       75.64      1.04 o 
   3   5   4       42.36       44.23      0.65 o 
   4   5   4       72.43       66.63      0.83 o 
   5   5   4       57.83       58.45      0.77 o 
   6   5   4      414.80      420.98      4.01 o 
   7   5   4      502.18      509.83      5.22 o 
   8   5   4       24.50       26.00      0.67 o 
   9   5   4       30.38       31.39      0.73 o 
  10   5   4       12.18       11.46      0.52 o 
  11   5   4       19.56       15.69      0.61 o 
  12   5   4       37.52       47.10      1.31 o 
 -12   6   4        1.37        2.24      0.54 o 
 -11   6   4       11.05       11.51      0.90 o 
 -10   6   4        7.19        7.42      0.48 o 
  -9   6   4       63.91       63.21      1.29 o 
  -8   6   4       25.27       23.51      0.71 o 
  -7   6   4       54.07       49.98      0.91 o 
  -6   6   4      469.94      472.89      4.88 o 
  -5   6   4        2.18        1.15      0.18 o 
  -4   6   4        6.83        6.72      0.36 o 
  -3   6   4      426.21      430.68      4.41 o 
  -2   6   4      436.58      433.98      4.10 o 
  -1   6   4        5.84        6.06      0.39 o 
   0   6   4     1007.91     1073.67     11.52 o 
   1   6   4        6.47        9.22      0.31 o 
   2   6   4       30.43       27.09      0.45 o 
   3   6   4       69.46       62.19      0.84 o 
   4   6   4       88.93       86.67      1.03 o 
   5   6   4        7.09        9.23      0.34 o 
   6   6   4      840.33      847.71      7.79 o 
   7   6   4        3.44        3.29      0.24 o 
   8   6   4       76.88       69.89      1.15 o 
   9   6   4        8.58        8.43      0.45 o 
  10   6   4       26.07       25.64      0.90 o 
  11   6   4       29.16       35.03      1.08 o 
  12   6   4       43.06       46.79      1.62 o 
 -11   7   4        3.98        3.83      0.43 o 
 -10   7   4       30.05       33.60      0.94 o 
  -9   7   4        5.30        4.67      0.40 o 
  -8   7   4       91.66       81.22      1.49 o 
  -7   7   4       75.29       77.18      1.25 o 
  -6   7   4        0.10        0.52      0.19 o 
  -5   7   4       64.37       62.56      0.94 o 
  -4   7   4       53.84       52.22      0.82 o 
  -3   7   4      435.59      451.16      4.64 o 
  -2   7   4      441.03      429.80      4.83 o 
  -1   7   4       73.92       73.65      1.56 o 
   0   7   4       12.10       10.05      0.37 o 
   1   7   4        6.69        4.88      0.26 o 
   2   7   4      253.17      281.63      2.98 o 
   3   7   4       12.63        9.60      0.30 o 
   4   7   4      143.13      128.79      1.43 o 
   5   7   4      173.58      174.62      1.84 o 
   6   7   4       29.09       31.25      0.67 o 
   7   7   4       95.14       93.85      1.39 o 
   8   7   4      251.76      256.75      3.68 o 
   9   7   4       14.60       16.04      0.62 o 
  10   7   4        4.57        4.43      0.42 o 
  11   7   4       86.49       91.79      1.98 o 
 -11   8   4        0.86        1.14      0.45 o 
 -10   8   4        0.65        0.03      0.31 o 
  -9   8   4       19.97       19.65      0.73 o 
  -8   8   4        1.84        0.71      0.24 o 
  -7   8   4        1.04        1.09      0.25 o 
  -6   8   4        3.94        4.48      0.28 o 
  -5   8   4        9.35        9.38      0.36 o 
  -4   8   4        0.75        0.71      0.20 o 
  -3   8   4      294.80      285.96      3.09 o 
  -2   8   4       82.21       77.67      1.07 o 
  -1   8   4        1.75        1.36      0.21 o 
   0   8   4       24.48       21.79      0.54 o 
   1   8   4       36.74       32.98      0.66 o 
   2   8   4       23.17       20.52      0.60 o 
   3   8   4      471.47      458.19      5.77 o 
   4   8   4       25.33       22.85      0.57 o 
   5   8   4        3.88        4.05      0.28 o 
   6   8   4        4.23        3.92      0.28 o 
   7   8   4        4.66        4.90      0.33 o 
   8   8   4       19.18       19.27      0.66 o 
   9   8   4       64.75       64.97      1.34 o 
  10   8   4        0.54        0.13      0.31 o 
  11   8   4       27.12       28.66      1.02 o 
 -10   9   4       44.83       46.84      1.37 o 
  -9   9   4        3.19        4.37      0.43 o 
  -8   9   4       35.68       36.68      0.85 o 
  -7   9   4       74.98       74.91      1.28 o 
  -6   9   4        8.22        9.86      0.39 o 
  -5   9   4       86.59       81.58      1.17 o 
  -4   9   4       96.54       97.39      1.32 o 
  -3   9   4       83.10       93.67      1.27 o 
  -2   9   4      234.91      222.74      3.10 o 
  -1   9   4      212.08      214.23      2.97 o 
   0   9   4       12.81       13.33      0.52 o 
   1   9   4      116.14      112.42      2.48 o 
   2   9   4      297.56      291.82      3.89 o 
   3   9   4        9.32        8.63      0.46 o 
   4   9   4       82.97       78.37      1.39 o 
   5   9   4      219.84      222.52      2.77 o 
   6   9   4       51.82       54.32      1.12 o 
   7   9   4      159.16      162.40      2.43 o 
   8   9   4      135.56      138.91      2.57 o 
   9   9   4        0.01        0.41      0.35 o 
  10   9   4        1.88        2.36      0.47 o 
  -9  10   4        0.86        0.54      0.38 o 
  -8  10   4        9.11        8.35      0.46 o 
  -7  10   4       34.97       35.30      0.95 o 
  -6  10   4        7.05        8.42      0.43 o 
  -5  10   4       24.42       25.78      0.67 o 
  -4  10   4        3.98        3.82      0.35 o 
  -3  10   4       52.82       55.58      1.15 o 
  -2  10   4       27.62       31.06      0.80 o 
  -1  10   4        7.78        8.45      0.44 o 
   0  10   4        0.66        0.78      0.28 o 
   1  10   4        0.01       -0.02      0.22 o 
   2  10   4       22.11       18.17      0.61 o 
   3  10   4       22.21       20.44      0.65 o 
   4  10   4        0.15        0.23      0.24 o 
   5  10   4        2.34        2.37      0.32 o 
   6  10   4        0.31        0.26      0.31 o 
   7  10   4       19.03       19.18      0.67 o 
   8  10   4        8.11        7.91      0.57 o 
   9  10   4        0.05        0.41      0.35 o 
  -8  11   4        0.10        0.18      0.37 o 
  -7  11   4      166.27      179.73      2.80 o 
  -6  11   4        3.87        6.28      0.61 o 
  -5  11   4       60.36       63.42      1.30 o 
  -4  11   4       79.74       83.99      1.54 o 
  -3  11   4        0.51        0.69      0.31 o 
  -2  11   4       47.31       48.71      1.18 o 
  -1  11   4      193.56      190.29      2.79 o 
   0  11   4        0.14       -0.02      0.26 o 
   1  11   4       81.28       85.67      1.55 o 
   2  11   4      322.62      313.73      4.24 o 
   3  11   4        0.99        0.31      0.27 o 
   4  11   4       78.56       76.89      1.44 o 
   5  11   4       80.42       80.86      1.50 o 
   6  11   4       20.20       22.25      0.86 o 
   7  11   4       72.20       79.96      1.76 o 
   8  11   4       14.26       15.29      1.48 o 
  -7  12   4        0.54        0.58      0.46 o 
  -6  12   4       17.71       18.15      0.84 o 
  -5  12   4        6.74        6.85      0.50 o 
  -4  12   4        3.39        2.91      0.39 o 
  -3  12   4        3.14        2.71      0.38 o 
  -2  12   4       85.04       82.70      1.55 o 
  -1  12   4       37.14       34.44      1.22 o 
   0  12   4       12.52       12.86      0.60 o 
   1  12   4       87.70       92.16      1.67 o 
   2  12   4        0.20        0.45      0.34 o 
   3  12   4       32.87       27.01      0.81 o 
   4  12   4       57.95       66.31      1.34 o 
   5  12   4        6.20        6.54      0.46 o 
   6  12   4        8.76        8.25      0.61 o 
   7  12   4       34.58       39.02      1.21 o 
  -5  13   4        2.17        2.65      0.82 o 
  -4  13   4       45.91       46.79      1.16 o 
  -3  13   4        5.77        5.33      0.47 o 
  -2  13   4       30.06       30.86      0.93 o 
  -1  13   4        0.33        0.40      0.32 o 
   0  13   4       11.53       13.77      0.65 o 
   1  13   4        4.97        7.00      0.51 o 
   2  13   4       93.72      105.43      1.87 o 
   3  13   4        0.22        0.50      0.32 o 
   4  13   4       38.40       43.37      1.10 o 
   5  13   4        5.15        4.10      0.61 o 
   0  14   4       45.98       42.93      2.24 o 
   1  14   4       54.53       58.13      2.65 o 
   2  14   4       11.39        9.48      1.12 o 
 -12   1   5        3.88        4.74      0.45 o 
 -11   1   5       17.71       19.88      0.72 o 
 -10   1   5      122.87      125.49      2.08 o 
  -9   1   5       16.17       15.23      0.61 o 
  -8   1   5      146.60      144.02      2.23 o 
  -7   1   5       66.71       64.23      0.95 o 
  -6   1   5       19.85       20.32      0.46 o 
  -5   1   5       76.97       73.59      1.20 o 
  -4   1   5      440.06      450.26      8.94 o 
  -3   1   5      201.19      223.93      2.39 o 
  -2   1   5      326.12      319.68      2.84 o 
  -1   1   5      427.80      456.85      3.96 o 
   0   1   5       56.02       68.82      0.81 o 
   1   1   5     1571.13     1654.88     14.78 o 
   2   1   5      148.97      133.14      1.56 o 
   3   1   5       60.33       56.94      0.80 o 
   4   1   5      418.45      413.37      4.22 o 
   5   1   5      584.37      595.13      5.96 o 
   6   1   5       47.31       45.53      1.02 o 
   7   1   5      498.86      496.82      6.29 o 
   8   1   5      170.43      165.06      2.45 o 
   9   1   5       79.21       68.66      1.46 o 
  10   1   5      167.97      167.39      2.56 o 
  11   1   5       68.94       74.57      1.85 o 
  12   1   5        0.74        0.58      0.29 o 
 -12   2   5       14.85       15.59      0.69 o 
 -11   2   5        0.11        0.01      0.26 o 
 -10   2   5        0.03       -0.04      0.28 o 
  -9   2   5      137.84      133.45      2.14 o 
  -8   2   5        0.55        0.47      0.26 o 
  -7   2   5       62.97       60.57      0.92 o 
  -6   2   5        4.72        3.94      0.22 o 
  -5   2   5        0.57        0.62      0.14 o 
  -4   2   5       14.29       13.23      0.41 o 
  -3   2   5      305.65      305.85      3.20 o 
  -2   2   5       12.05       16.20      0.46 o 
  -1   2   5      580.52      614.61      5.64 o 
   0   2   5      252.79      262.16      2.54 o 
   1   2   5        0.02        0.24      0.14 o 
   2   2   5       27.18       27.48      0.47 o 
   3   2   5      154.67      143.95      2.19 o 
   4   2   5      208.51      203.76      2.23 o 
   5   2   5       74.07       77.21      1.03 o 
   6   2   5      106.92      104.30      1.32 o 
   7   2   5        6.12        6.67      0.52 o 
   8   2   5        0.63        0.58      0.23 o 
   9   2   5       41.05       37.03      0.89 o 
  10   2   5       12.83       11.01      0.52 o 
  11   2   5        0.24        0.73      0.37 o 
  12   2   5       27.28       26.70      0.84 o 
 -12   3   5       27.73       28.77      1.08 o 
 -11   3   5       25.34       26.60      0.89 o 
 -10   3   5        1.70        1.00      0.30 o 
  -9   3   5        3.16        2.53      0.33 o 
  -8   3   5      337.55      351.68      7.34 o 
  -7   3   5        3.19        4.48      0.24 o 
  -6   3   5       53.31       52.40      0.75 o 
  -5   3   5      261.70      270.77      2.70 o 
  -4   3   5       69.98       58.05      1.18 o 
  -3   3   5        7.98        8.55      0.44 o 
  -2   3   5      315.96      311.48      3.25 o 
  -1   3   5      110.57      112.14      1.50 o 
   0   3   5      437.75      458.52      6.66 o 
   1   3   5       26.26       19.58      0.46 o 
   2   3   5       41.56       41.08      0.72 o 
   3   3   5      111.63      112.51      1.24 o 
   4   3   5      233.90      250.56      2.68 o 
   5   3   5      379.88      379.01      3.93 o 
   6   3   5      729.27      767.85      7.63 o 
   7   3   5       12.72       11.89      0.55 o 
   8   3   5      139.75      133.98      2.08 o 
   9   3   5       10.41        9.42      0.50 o 
  10   3   5      140.17      139.90      2.24 o 
  11   3   5       74.54       82.76      1.57 o 
  12   3   5        2.89        3.27      0.38 o 
 -12   4   5        8.36        7.24      1.12 o 
 -11   4   5        6.30        5.87      0.68 o 
 -10   4   5        0.08       -0.10      0.31 o 
  -9   4   5       95.97       91.83      1.90 o 
  -8   4   5        1.71        1.83      0.25 o 
  -7   4   5       35.07       32.25      0.64 o 
  -6   4   5      307.51      310.25      3.08 o 
  -5   4   5       10.19       10.29      0.35 o 
  -4   4   5       58.02       52.31      0.81 o 
  -3   4   5      478.68      476.15      5.67 o 
  -2   4   5       89.80       79.86      1.06 o 
  -1   4   5       15.84       16.52      0.56 o 
   0   4   5     1662.85     1705.84     20.33 o 
   1   4   5        0.92        0.06      0.14 o 
   2   4   5      139.57      136.37      1.45 o 
   3   4   5      336.72      341.08      3.28 o 
   4   4   5       60.29       59.41      0.79 o 
   5   4   5       10.38        9.80      0.34 o 
   6   4   5     1080.63     1090.88     10.70 o 
   7   4   5       12.02       12.53      0.48 o 
   8   4   5       94.40       88.31      1.54 o 
   9   4   5      168.45      164.30      2.48 o 
  10   4   5       21.17       22.93      0.74 o 
  11   4   5        1.22        0.63      0.28 o 
  12   4   5       44.01       49.87      2.35 o 
 -11   5   5       11.40       12.98      0.74 o 
 -10   5   5        1.11        1.24      0.37 o 
  -9   5   5       27.06       22.43      0.74 o 
  -8   5   5       11.80        7.96      0.44 o 
  -7   5   5        8.34        6.92      0.44 o 
  -6   5   5       18.32       16.81      0.46 o 
  -5   5   5       89.43       86.28      1.11 o 
  -4   5   5       52.05       54.43      0.77 o 
  -3   5   5      278.71      277.22      3.26 o 
  -2   5   5        6.72        7.16      0.34 o 
  -1   5   5        0.27        0.36      0.15 o 
   0   5   5      327.81      334.90      3.50 o 
   1   5   5      519.33      526.30      5.33 o 
   2   5   5      157.21      153.15      2.04 o 
   3   5   5       47.96       47.65      0.72 o 
   4   5   5       93.53       93.61      1.11 o 
   5   5   5        0.03       -0.13      0.13 o 
   6   5   5       50.43       50.42      0.80 o 
   7   5   5       37.98       38.86      0.78 o 
   8   5   5      165.39      164.05      2.46 o 
   9   5   5       23.38       20.56      0.67 o 
  10   5   5       67.79       73.07      1.44 o 
  11   5   5        3.33        3.81      0.41 o 
 -11   6   5        1.62        1.80      0.47 o 
 -10   6   5       44.22       46.07      1.12 o 
  -9   6   5       92.29       87.29      1.63 o 
  -8   6   5       45.37       42.56      1.01 o 
  -7   6   5       87.39       88.17      1.37 o 
  -6   6   5      132.35      131.15      1.66 o 
  -5   6   5        1.12        0.96      0.20 o 
  -4   6   5      194.10      197.18      2.46 o 
  -3   6   5      875.66      901.48      9.78 o 
  -2   6   5      245.33      243.83      2.93 o 
  -1   6   5       46.19       46.46      0.73 o 
   0   6   5      501.80      493.82      5.04 o 
   1   6   5        0.00        0.32      0.15 o 
   2   6   5       48.99       47.67      0.92 o 
   3   6   5      466.99      466.96      4.79 o 
   4   6   5       15.59       13.60      0.35 o 
   5   6   5      227.59      222.16      2.28 o 
   6   6   5       20.15       20.22      0.49 o 
   7   6   5       11.42       11.81      0.44 o 
   8   6   5        3.75        3.68      0.34 o 
   9   6   5      114.74      116.65      2.78 o 
  10   6   5       25.67       26.29      1.40 o 
  11   6   5       27.77       30.38      1.30 o 
 -11   7   5        2.77        3.35      0.87 o 
 -10   7   5        0.19        0.48      0.33 o 
  -9   7   5       16.33       17.69      0.69 o 
  -8   7   5       12.73       13.67      0.61 o 
  -7   7   5        3.67        2.78      0.28 o 
  -6   7   5       27.99       30.50      0.64 o 
  -5   7   5        0.61        1.70      0.34 o 
  -4   7   5       16.40       15.46      0.48 o 
  -3   7   5       34.23       38.59      0.90 o 
  -2   7   5       13.27       13.30      0.44 o 
  -1   7   5       17.03       17.32      0.61 o 
   0   7   5      108.17      112.15      1.62 o 
   1   7   5        0.09        0.60      0.19 o 
   2   7   5       55.40       49.71      0.88 o 
   3   7   5       13.83       15.00      0.41 o 
   4   7   5       14.78       15.97      0.44 o 
   5   7   5        9.12        8.21      0.31 o 
   6   7   5        0.52        0.33      0.17 o 
   7   7   5        0.07        0.04      0.23 o 
   8   7   5       78.93       80.98      1.73 o 
   9   7   5       68.41       65.24      1.53 o 
  10   7   5        3.92        4.00      0.49 o 
  11   7   5        1.40        1.73      0.82 o 
 -10   8   5        0.28        0.27      0.35 o 
  -9   8   5       10.98       13.42      0.64 o 
  -8   8   5        3.39        4.47      0.38 o 
  -7   8   5       42.71       44.55      0.93 o 
  -6   8   5       67.16       69.23      1.18 o 
  -5   8   5        5.81        4.54      0.34 o 
  -4   8   5      330.90      335.87      3.96 o 
  -3   8   5        2.36        2.40      0.41 o 
  -2   8   5       44.07       41.51      0.80 o 
  -1   8   5       93.12       90.23      1.34 o 
   0   8   5      393.42      410.83      6.26 o 
   1   8   5      141.33      134.77      1.82 o 
   2   8   5      241.29      222.46      2.75 o 
   3   8   5      217.72      231.45      3.19 o 
   4   8   5      110.74      107.54      1.75 o 
   5   8   5        8.71        9.30      0.46 o 
   6   8   5      207.97      221.37      3.11 o 
   7   8   5       17.26       16.41      0.56 o 
   8   8   5       12.53       12.77      0.79 o 
   9   8   5      218.42      217.32      3.82 o 
  10   8   5        0.06        0.44      0.34 o 
  -9   9   5        1.50        0.64      0.39 o 
  -8   9   5        2.94        3.45      0.35 o 
  -7   9   5        0.46        1.04      0.32 o 
  -6   9   5        4.84        5.43      0.36 o 
  -5   9   5        1.09        0.86      0.23 o 
  -4   9   5        6.27        5.54      0.35 o 
  -3   9   5       99.49      100.74      1.50 o 
  -2   9   5        2.28        2.82      0.27 o 
  -1   9   5        3.19        3.39      0.33 o 
   0   9   5       14.12       14.16      1.00 o 
   1   9   5        0.01       -0.16      0.21 o 
   2   9   5       25.34       19.94      0.65 o 
   3   9   5       21.13       16.12      0.60 o 
   4   9   5        0.22        0.11      0.24 o 
   5   9   5        1.13        0.84      0.28 o 
   6   9   5        3.39        3.31      0.41 o 
   7   9   5        3.66        2.69      0.40 o 
   8   9   5       31.31       35.99      1.37 o 
   9   9   5        2.10        2.74      0.54 o 
  -8  10   5       49.06       49.07      1.33 o 
  -7  10   5       88.34       96.80      1.80 o 
  -6  10   5        4.70        5.55      0.50 o 
  -5  10   5        1.04        1.75      0.34 o 
  -4  10   5      109.93      112.39      2.02 o 
  -3  10   5      155.24      161.19      2.46 o 
  -2  10   5       50.94       52.59      1.13 o 
  -1  10   5       30.02       29.80      0.88 o 
   0  10   5       66.19       63.80      1.25 o 
   1  10   5        2.50        2.11      0.32 o 
   2  10   5       59.52       60.60      1.35 o 
   3  10   5        9.35       10.16      0.51 o 
   4  10   5       34.00       30.26      0.82 o 
   5  10   5       91.10       89.21      1.78 o 
   6  10   5       17.02       17.68      0.88 o 
   7  10   5       10.63       12.05      0.67 o 
   8  10   5        3.08        3.06      0.58 o 
  -7  11   5       29.32       33.45      1.94 o 
  -6  11   5       14.06       14.62      0.76 o 
  -5  11   5        1.77        1.61      0.34 o 
  -4  11   5        5.85        5.73      0.43 o 
  -3  11   5        0.37        0.61      0.31 o 
  -2  11   5        0.87        2.29      0.94 o 
  -1  11   5        4.74        3.63      0.39 o 
   0  11   5        6.40        8.46      0.50 o 
   1  11   5       18.83       18.28      0.66 o 
   2  11   5        0.01        0.37      0.28 o 
   3  11   5        0.19       -0.10      0.27 o 
   4  11   5       23.84       24.19      0.78 o 
   5  11   5        2.90        3.16      0.38 o 
   6  11   5        4.24        5.04      0.53 o 
   7  11   5        0.03       -0.02      0.53 o 
  -5  12   5        0.06       -0.31      0.43 o 
  -4  12   5       41.78       43.08      1.08 o 
  -3  12   5        6.78        6.51      0.48 o 
  -2  12   5       16.41       18.64      0.71 o 
  -1  12   5       28.87       29.27      1.13 o 
   0  12   5      102.76      103.18      1.85 o 
   1  12   5        0.15        0.01      0.30 o 
   2  12   5       17.56       18.69      0.71 o 
   3  12   5       19.08       17.81      0.71 o 
   4  12   5       29.57       30.71      0.92 o 
   5  12   5        2.60        2.14      0.46 o 
  -1  13   5        0.23        1.53      0.71 o 
   0  13   5        8.23       11.05      0.71 o 
   1  13   5        0.04       -0.35      0.35 o 
   2  13   5        2.62        3.69      0.76 o 
   3  13   5       21.92       24.47      1.73 o 
 -11   0   6       21.99       23.11      1.27 o 
 -10   0   6       34.32       37.51      1.40 o 
  -9   0   6        1.81        2.50      0.50 o 
  -8   0   6      120.38      123.09      2.81 o 
  -7   0   6      185.03      194.24      3.60 o 
  -6   0   6       62.11       59.25      1.30 o 
  -5   0   6      279.52      272.08      4.69 o 
  -4   0   6      281.95      268.66      4.12 o 
  -3   0   6      106.98      107.08      2.40 o 
  -2   0   6       44.19       41.66      1.23 o 
  -1   0   6      946.77      962.91     18.59 o 
   0   0   6        0.86        0.27      0.41 o 
   1   0   6       20.99       15.46      0.57 o 
   2   0   6      736.56      748.69     10.51 o 
   3   0   6      117.28      113.96      2.00 o 
   4   0   6      123.31      117.53      2.06 o 
   5   0   6      564.97      551.65      7.93 o 
   6   0   6       35.77       37.24      0.96 o 
   7   0   6        1.94        3.16      0.43 o 
   8   0   6      296.62      295.12      5.73 o 
   9   0   6       22.36       24.45      1.04 o 
  10   0   6        2.56        2.00      0.46 o 
  11   0   6       23.21       21.60      1.04 o 
 -11   1   6        2.68        2.70      0.40 o 
 -10   1   6       73.12       72.29      1.45 o 
  -9   1   6        0.49        0.16      0.40 o 
  -8   1   6        1.50        0.96      0.28 o 
  -7   1   6        4.88        4.65      0.31 o 
  -6   1   6        0.30        0.17      0.17 o 
  -5   1   6       41.57       39.26      0.77 o 
  -4   1   6      112.00      114.99      1.59 o 
  -3   1   6        6.96        7.85      0.29 o 
  -2   1   6       42.63       42.94      0.99 o 
  -1   1   6       31.82       26.96      0.75 o 
   0   1   6        1.26        1.43      0.17 o 
   1   1   6      241.10      259.32      2.77 o 
   2   1   6        7.18        8.49      0.31 o 
   3   1   6       17.71       18.17      0.43 o 
   4   1   6       12.69       11.66      0.37 o 
   5   1   6        0.00        0.01      0.15 o 
   6   1   6       56.69       56.90      0.89 o 
   7   1   6       76.13       79.54      1.41 o 
   8   1   6       23.20       21.19      0.67 o 
   9   1   6       69.64       65.61      1.32 o 
  10   1   6       42.05       36.64      0.94 o 
  11   1   6        1.36        1.82      0.33 o 
 -11   2   6       21.68       24.76      0.84 o 
 -10   2   6      162.34      167.39      2.65 o 
  -9   2   6      113.02      112.64      1.92 o 
  -8   2   6       31.63       30.57      0.82 o 
  -7   2   6       62.81       65.75      1.02 o 
  -6   2   6        0.60        1.00      0.20 o 
  -5   2   6      142.07      142.62      1.91 o 
  -4   2   6      504.38      514.16      5.73 o 
  -3   2   6       34.29       34.55      0.62 o 
  -2   2   6      177.32      179.58      2.36 o 
  -1   2   6      231.58      226.88      2.87 o 
   0   2   6       15.69       12.93      0.52 o 
   1   2   6        0.16        0.19      0.15 o 
   2   2   6      247.16      234.12      2.56 o 
   3   2   6      204.80      211.32      2.80 o 
   4   2   6       66.48       65.97      0.95 o 
   5   2   6       56.85       53.40      0.85 o 
   6   2   6        1.64        1.47      0.21 o 
   7   2   6       65.09       62.86      1.22 o 
   8   2   6       58.39       55.85      1.15 o 
   9   2   6       34.46       34.03      0.89 o 
  10   2   6        9.83       10.13      0.52 o 
  11   2   6       41.76       39.21      1.63 o 
 -11   3   6        9.51        9.94      0.83 o 
 -10   3   6        3.98        4.24      0.43 o 
  -9   3   6       12.57       12.27      0.60 o 
  -8   3   6        1.16        1.52      0.31 o 
  -7   3   6        0.03       -0.18      0.18 o 
  -6   3   6       35.40       32.77      0.79 o 
  -5   3   6       29.23       30.15      0.60 o 
  -4   3   6        8.48        7.85      0.34 o 
  -3   3   6       80.74       79.28      1.94 o 
  -2   3   6       12.90       11.63      0.39 o 
  -1   3   6       17.79       19.46      0.55 o 
   0   3   6       46.36       39.37      0.75 o 
   1   3   6       64.74       62.98      1.12 o 
   2   3   6       19.16       18.26      0.43 o 
   3   3   6       99.24       98.22      1.27 o 
   4   3   6       71.80       70.25      1.00 o 
   5   3   6      145.07      140.38      1.71 o 
   6   3   6        0.02        0.46      0.18 o 
   7   3   6       77.93       83.36      2.00 o 
   8   3   6       11.91       11.78      0.51 o 
   9   3   6       43.50       44.16      1.03 o 
  10   3   6        5.53        7.31      0.47 o 
  11   3   6        2.65        3.53      0.42 o 
 -11   4   6        2.02        2.54      0.61 o 
 -10   4   6       10.99       11.73      1.03 o 
  -9   4   6       16.45       18.59      0.80 o 
  -8   4   6        9.69       10.76      0.53 o 
  -7   4   6      155.77      160.63      2.16 o 
  -6   4   6        1.58        1.57      0.22 o 
  -5   4   6       82.65       83.47      1.75 o 
  -4   4   6       94.16       97.27      1.39 o 
  -3   4   6       24.47       23.35      0.65 o 
  -2   4   6       36.53       38.37      0.79 o 
  -1   4   6     1323.14     1364.45     16.36 o 
   0   4   6       64.43       69.71      0.98 o 
   1   4   6      126.37      122.70      1.67 o 
   2   4   6      268.46      268.31      3.20 o 
   3   4   6       94.43       90.68      1.33 o 
   4   4   6        7.66        6.86      0.30 o 
   5   4   6      148.10      147.66      1.78 o 
   6   4   6      410.18      423.36      4.43 o 
   7   4   6       92.78       88.89      2.33 o 
   8   4   6       97.75       92.73      1.64 o 
   9   4   6       11.60       13.17      0.57 o 
  10   4   6       13.79       12.75      0.58 o 
  11   4   6        0.69        0.28      0.39 o 
 -11   5   6        4.73        5.00      1.02 o 
 -10   5   6        0.14       -0.36      0.43 o 
  -9   5   6       52.39       55.46      2.48 o 
  -8   5   6        0.79        0.23      0.39 o 
  -7   5   6        7.27        7.34      0.43 o 
  -6   5   6        5.73        5.81      0.34 o 
  -5   5   6       38.80       36.94      0.90 o 
  -4   5   6      109.16      109.47      1.55 o 
  -3   5   6       34.42       31.44      0.62 o 
  -2   5   6       62.65       61.39      1.10 o 
  -1   5   6      210.73      203.14      2.99 o 
   0   5   6        5.50        5.89      0.32 o 
   1   5   6       55.35       52.02      1.27 o 
   2   5   6        0.20        0.06      0.16 o 
   3   5   6       50.35       47.61      0.87 o 
   4   5   6       98.20       95.95      1.41 o 
   5   5   6      107.49      100.81      1.34 o 
   6   5   6       15.54       13.44      0.49 o 
   7   5   6       39.50       38.43      0.92 o 
   8   5   6        0.81        0.89      0.27 o 
   9   5   6       18.48       16.52      0.65 o 
  10   5   6       26.93       29.04      0.88 o 
 -10   6   6        6.55        9.29      0.67 o 
  -9   6   6        8.19        6.73      0.72 o 
  -8   6   6       57.05       57.10      1.41 o 
  -7   6   6        5.24        5.07      0.39 o 
  -6   6   6       17.88       17.23      0.55 o 
  -5   6   6       21.59       19.51      0.64 o 
  -4   6   6        0.36        1.36      0.47 o 
  -3   6   6      251.33      253.36      3.17 o 
  -2   6   6      101.70      107.40      1.70 o 
  -1   6   6        6.06        5.77      0.32 o 
   0   6   6       36.32       36.84      0.66 o 
   1   6   6        6.91        6.06      0.29 o 
   2   6   6       32.13       35.20      0.66 o 
   3   6   6      122.56      114.48      1.61 o 
   4   6   6       38.21       36.63      0.76 o 
   5   6   6       87.85       85.60      1.32 o 
   6   6   6       21.99       21.76      0.58 o 
   7   6   6       31.20       35.09      0.88 o 
   8   6   6      126.16      131.12      2.13 o 
   9   6   6       17.18       18.98      0.70 o 
  10   6   6        8.75        9.17      0.75 o 
  -9   7   6       10.38       14.10      0.74 o 
  -8   7   6       54.55       54.47      1.41 o 
  -7   7   6        0.84        0.51      0.28 o 
  -6   7   6      132.79      128.94      1.84 o 
  -5   7   6       14.35       16.09      0.54 o 
  -4   7   6        8.47        7.57      0.39 o 
  -3   7   6       15.64       14.83      0.51 o 
  -2   7   6      217.30      215.63      2.72 o 
  -1   7   6       19.95       17.93      0.52 o 
   0   7   6      387.80      382.84      4.45 o 
   1   7   6       18.46       20.72      0.57 o 
   2   7   6       59.81       58.66      1.45 o 
   3   7   6       13.90       16.21      0.73 o 
   4   7   6      171.33      170.21      2.52 o 
   5   7   6       11.17       10.42      0.44 o 
   6   7   6      148.51      142.92      2.23 o 
   7   7   6      229.93      241.03      3.92 o 
   8   7   6        7.94        7.72      0.55 o 
   9   7   6       28.36       29.73      1.02 o 
  -9   8   6        0.04        0.30      0.46 o 
  -8   8   6        0.39        0.68      0.37 o 
  -7   8   6        2.98        3.08      0.38 o 
  -6   8   6       26.93       25.40      0.69 o 
  -5   8   6       24.70       24.33      0.66 o 
  -4   8   6        2.03        1.74      0.26 o 
  -3   8   6        0.50        0.85      0.29 o 
  -2   8   6        0.29        0.39      0.20 o 
  -1   8   6        6.08        6.53      0.37 o 
   0   8   6       66.39       59.15      1.09 o 
   1   8   6        8.10        7.75      0.37 o 
   2   8   6       12.71       10.69      0.52 o 
   3   8   6       22.57       22.35      1.02 o 
   4   8   6        0.15        0.08      0.27 o 
   5   8   6        0.22        0.27      0.35 o 
   6   8   6       50.24       48.89      2.09 o 
   7   8   6       15.64       15.77      0.94 o 
   8   8   6        1.70        2.86      0.82 o 
   9   8   6        6.25        6.73      1.02 o 
  -8   9   6       13.37       15.68      0.97 o 
  -7   9   6        0.66        1.19      0.34 o 
  -6   9   6        2.95        2.47      0.32 o 
  -5   9   6       85.22       92.50      1.68 o 
  -4   9   6        1.40        1.80      0.29 o 
  -3   9   6       66.14       66.50      1.18 o 
  -2   9   6       80.12       85.32      1.38 o 
  -1   9   6        1.79        2.38      0.33 o 
   0   9   6       90.96       90.56      1.61 o 
   1   9   6       36.73       39.12      0.97 o 
   2   9   6       73.03       65.79      1.30 o 
   3   9   6      243.79      239.36      3.40 o 
   4   9   6       58.46       61.79      1.27 o 
   5   9   6        0.49        0.34      0.31 o 
   6   9   6       23.66       25.32      1.12 o 
   7   9   6      135.64      153.70      4.39 o 
  -7  10   6        3.75        2.68      0.58 o 
  -6  10   6        0.08        0.50      0.33 o 
  -5  10   6        1.06        0.67      0.32 o 
  -4  10   6        1.80        1.54      0.34 o 
  -3  10   6        0.92        0.46      0.31 o 
  -2  10   6        9.48       10.03      0.51 o 
  -1  10   6        8.73        8.95      0.50 o 
   0  10   6        3.35        3.18      0.36 o 
   1  10   6        2.44        1.34      0.30 o 
   2  10   6        0.24        0.28      0.28 o 
   3  10   6        2.69        3.28      0.37 o 
   4  10   6        8.68        8.66      0.51 o 
   5  10   6        1.22        1.05      0.37 o 
   6  10   6        3.62        3.66      0.58 o 
   7  10   6        6.15        8.06      1.02 o 
  -5  11   6       13.06       13.11      0.94 o 
  -4  11   6        3.51        4.01      0.43 o 
  -3  11   6        5.62        6.27      0.48 o 
  -2  11   6       70.12       73.00      1.48 o 
  -1  11   6        3.04        4.12      0.43 o 
   0  11   6       25.74       26.74      0.85 o 
   1  11   6       56.84       58.06      1.52 o 
   2  11   6        5.90        5.05      0.45 o 
   3  11   6       18.63       16.79      0.67 o 
   4  11   6      101.13      112.75      2.16 o 
   5  11   6        0.06        0.15      0.43 o 
  -2  12   6        9.82       10.81      1.22 o 
  -1  12   6      107.26      124.41      4.28 o 
   0  12   6       16.01       15.91      1.43 o 
   1  12   6        1.58        2.24      0.58 o 
   2  12   6       21.81       21.73      1.15 o 
   3  12   6       23.87       25.99      1.26 o 
 -10   1   7        0.47        0.37      0.30 o 
  -9   1   7       20.51       21.31      0.88 o 
  -8   1   7       24.97       25.14      1.00 o 
  -7   1   7       34.52       37.67      0.82 o 
  -6   1   7       46.30       43.13      2.00 o 
  -5   1   7        1.38        1.57      0.28 o 
  -4   1   7        0.09       -0.08      0.20 o 
  -3   1   7      134.84      131.08      2.04 o 
  -2   1   7       52.06       48.65      1.02 o 
  -1   1   7       66.54       66.04      1.22 o 
   0   1   7      203.68      205.08      2.91 o 
   1   1   7       60.36       56.23      1.07 o 
   2   1   7       88.54       94.56      2.17 o 
   3   1   7      150.03      148.77      1.80 o 
   4   1   7       31.81       28.20      0.61 o 
   5   1   7        0.59        1.41      0.21 o 
   6   1   7      336.12      345.90      3.74 o 
   7   1   7       19.83       20.29      0.67 o 
   8   1   7       26.58       25.75      0.79 o 
   9   1   7      160.16      165.84      2.60 o 
  10   1   7       18.86       21.12      0.76 o 
 -10   2   7        2.18        1.78      0.43 o 
  -9   2   7        0.52        0.07      0.34 o 
  -8   2   7        0.54        0.74      0.31 o 
  -7   2   7        5.96        5.72      0.36 o 
  -6   2   7        2.21        2.16      0.27 o 
  -5   2   7        1.16        1.43      0.25 o 
  -4   2   7       18.79       17.84      0.62 o 
  -3   2   7        1.02        1.05      0.25 o 
  -2   2   7        0.51        0.73      0.30 o 
  -1   2   7       41.51       42.66      0.83 o 
   0   2   7      173.80      168.67      2.77 o 
   1   2   7      125.51      123.56      1.72 o 
   2   2   7       25.19       23.22      0.59 o 
   3   2   7       15.64       13.86      0.51 o 
   4   2   7        0.61        0.82      0.18 o 
   5   2   7        0.34        0.45      0.18 o 
   6   2   7      258.23      253.05      2.87 o 
   7   2   7       98.18       97.39      1.71 o 
   8   2   7       14.70       13.70      0.57 o 
   9   2   7        0.22        0.20      0.25 o 
  10   2   7        9.87        9.50      0.54 o 
 -10   3   7       20.08       19.78      1.53 o 
  -9   3   7        7.33        7.97      0.57 o 
  -8   3   7        0.21       -0.05      0.39 o 
  -7   3   7        2.92        3.45      0.32 o 
  -6   3   7       57.49       55.35      1.38 o 
  -5   3   7        3.85        3.67      0.29 o 
  -4   3   7        1.98        2.17      0.29 o 
  -3   3   7      112.80      114.62      2.08 o 
  -2   3   7       25.27       29.94      0.67 o 
  -1   3   7        0.43        0.33      0.18 o 
   0   3   7       85.73       84.20      1.50 o 
   1   3   7       13.23       11.02      0.42 o 
   2   3   7       69.27       72.43      1.21 o 
   3   3   7      216.16      219.67      2.75 o 
   4   3   7        0.07        0.10      0.18 o 
   5   3   7        0.56        0.78      0.20 o 
   6   3   7      289.45      287.61      3.52 o 
   7   3   7       25.58       26.77      1.07 o 
   8   3   7        6.29        6.81      0.45 o 
   9   3   7       50.26       50.02      1.16 o 
  10   3   7       59.42       60.62      1.91 o 
 -10   4   7        2.72        1.63      0.82 o 
  -9   4   7       41.76       37.43      1.44 o 
  -8   4   7      120.37      116.00      4.84 o 
  -7   4   7       21.12       20.66      0.71 o 
  -6   4   7        5.57        5.38      0.34 o 
  -5   4   7       44.38       42.95      1.06 o 
  -4   4   7        0.02        0.19      0.17 o 
  -3   4   7      221.64      213.98      2.71 o 
  -2   4   7      245.27      254.75      3.62 o 
  -1   4   7      114.07      109.77      2.84 o 
   0   4   7        9.61        9.37      0.40 o 
   1   4   7       72.10       74.24      1.20 o 
   2   4   7       52.05       50.47      1.07 o 
   3   4   7       18.43       17.60      0.55 o 
   4   4   7       30.61       34.70      0.81 o 
   5   4   7      336.53      338.22      4.56 o 
   6   4   7        0.83        0.57      0.27 o 
   7   4   7       30.98       29.97      0.83 o 
   8   4   7       23.30       25.00      0.76 o 
   9   4   7       31.71       33.15      0.93 o 
  10   4   7        3.52        4.03      0.61 o 
  -9   5   7        9.33        9.37      0.83 o 
  -8   5   7        0.15        0.15      0.43 o 
  -7   5   7       33.42       33.57      1.29 o 
  -6   5   7       13.22       16.39      0.74 o 
  -5   5   7        2.03        2.48      0.28 o 
  -4   5   7       29.36       32.28      0.74 o 
  -3   5   7      197.38      204.24      4.11 o 
  -2   5   7       12.93       13.14      0.48 o 
  -1   5   7      123.76      128.86      1.81 o 
   0   5   7       23.35       21.75      0.59 o 
   1   5   7        0.21        0.16      0.20 o 
   2   5   7       27.85       28.43      0.75 o 
   3   5   7      107.85      109.45      1.61 o 
   4   5   7        0.04       -0.07      0.20 o 
   5   5   7      154.31      155.39      2.12 o 
   6   5   7       16.13       19.63      0.66 o 
   7   5   7       11.70       11.22      0.63 o 
   8   5   7       19.43       21.41      0.74 o 
   9   5   7        9.34       11.53      0.59 o 
  -9   6   7       10.98       11.01      1.22 o 
  -8   6   7       12.15       11.49      0.97 o 
  -7   6   7        1.15        1.08      0.37 o 
  -6   6   7        4.65        4.60      0.40 o 
  -5   6   7       78.96       81.55      1.35 o 
  -4   6   7      104.54       97.96      1.90 o 
  -3   6   7       18.88       18.18      0.57 o 
  -2   6   7      107.68      106.26      1.86 o 
  -1   6   7        0.04        0.09      0.23 o 
   0   6   7      149.15      134.86      2.12 o 
   1   6   7       76.35       76.66      1.26 o 
   2   6   7      263.05      259.65      3.21 o 
   3   6   7        0.22        0.20      0.20 o 
   4   6   7       66.00       63.64      1.12 o 
   5   6   7       32.41       33.54      0.77 o 
   6   6   7       63.40       66.12      1.31 o 
   7   6   7       26.69       26.90      0.94 o 
   8   6   7       88.13       91.37      1.98 o 
   9   6   7       17.15       17.73      1.04 o 
  -8   7   7        0.62        0.51      0.71 o 
  -7   7   7        3.73        4.59      0.43 o 
  -6   7   7        2.46        4.02      0.39 o 
  -5   7   7        0.06        0.19      0.23 o 
  -4   7   7       64.02       63.09      1.15 o 
  -3   7   7       10.39       10.84      0.47 o 
  -2   7   7        3.76        2.98      0.32 o 
  -1   7   7       52.23       44.20      1.01 o 
   0   7   7       10.88        7.49      0.44 o 
   1   7   7       39.52       33.83      0.88 o 
   2   7   7       67.30       59.48      1.83 o 
   3   7   7        3.12        2.62      0.33 o 
   4   7   7        2.99        2.79      0.34 o 
   5   7   7        6.75        5.99      0.40 o 
   6   7   7        0.57        0.86      0.29 o 
   7   7   7        1.23        2.24      0.50 o 
   8   7   7        0.47        1.12      0.71 o 
  -7   8   7       21.01       25.97      0.84 o 
  -6   8   7       29.80       31.57      0.81 o 
  -5   8   7       66.71       72.75      1.44 o 
  -4   8   7       70.09       72.45      1.28 o 
  -3   8   7       17.51       18.06      0.61 o 
  -2   8   7      268.12      277.64      3.89 o 
  -1   8   7       55.02       59.55      1.42 o 
   0   8   7        8.64        9.85      0.49 o 
   1   8   7      129.63      127.13      2.06 o 
   2   8   7      102.13       98.27      1.73 o 
   3   8   7        1.09        0.66      0.28 o 
   4   8   7       63.02       68.03      1.63 o 
   5   8   7       74.84       78.02      2.16 o 
   6   8   7        3.16        3.10      0.54 o 
  -6   9   7        0.05        0.05      0.28 o 
  -5   9   7        0.01        0.49      0.26 o 
  -4   9   7        0.23        0.65      0.27 o 
  -3   9   7        5.66        7.68      0.48 o 
  -2   9   7        4.56        5.90      0.43 o 
  -1   9   7        0.05        0.08      0.24 o 
   0   9   7       18.51       18.61      0.78 o 
   1   9   7       35.90       32.65      1.06 o 
   2   9   7       17.42       19.01      0.82 o 
   3   9   7        4.56        4.70      0.53 o 
   4   9   7        1.01        1.52      0.39 o 
   5   9   7        4.83        4.38      0.51 o 
   6   9   7        0.02       -0.10      0.61 o 
  -4  10   7       25.82       26.94      1.33 o 
  -3  10   7       10.21       11.43      0.66 o 
  -2  10   7       66.99       70.55      1.45 o 
  -1  10   7        6.97        5.25      0.47 o 
   0  10   7        2.56        1.80      0.35 o 
   1  10   7       50.15       52.94      1.41 o 
   2  10   7       50.38       56.02      1.45 o 
   3  10   7        3.50        5.00      0.65 o 
   4  10   7       55.10       58.37      3.06 o 
  -2  11   7        8.49        9.99      1.22 o 
  -1  11   7        5.16        5.00      0.92 o 
   0  11   7        4.41        5.10      0.92 o 
  -8   0   8       38.63       37.53      2.04 o 
  -7   0   8        5.65        6.75      1.07 o 
  -6   0   8       56.65       56.71      1.89 o 
  -5   0   8      169.15      155.81      4.64 o 
  -4   0   8        0.01       -0.17      0.32 o 
  -3   0   8      222.31      233.76      4.76 o 
  -2   0   8      168.81      165.63      3.61 o 
  -1   0   8        0.12        0.15      0.36 o 
   0   0   8      483.27      483.88      8.90 o 
   1   0   8       15.74       15.41      0.87 o 
   2   0   8       26.65       21.22      0.97 o 
   3   0   8      102.16       94.73      2.38 o 
   4   0   8      252.96      255.70      4.10 o 
   5   0   8       66.74       66.30      1.82 o 
   6   0   8      427.04      438.55      6.65 o 
   7   0   8        8.18        7.12      0.68 o 
   8   0   8       13.44       13.60      0.90 o 
   9   0   8        1.20        0.31      0.61 o 
  -9   1   8        7.90        8.16      1.02 o 
  -8   1   8        2.67        2.66      0.50 o 
  -7   1   8        0.11        0.81      0.39 o 
  -6   1   8        8.60        7.49      0.47 o 
  -5   1   8        0.67        0.43      0.26 o 
  -4   1   8        1.84        2.19      0.31 o 
  -3   1   8       14.51       13.74      0.62 o 
  -2   1   8        5.14        5.24      0.41 o 
  -1   1   8        1.45        2.77      1.07 o 
   0   1   8        0.21        0.02      0.32 o 
   1   1   8        0.85        0.42      0.26 o 
   2   1   8       35.24       36.27      0.80 o 
   3   1   8        7.40        6.71      0.37 o 
   4   1   8        0.00       -0.09      0.31 o 
   5   1   8       42.30       39.43      0.77 o 
   6   1   8        0.36        0.51      0.24 o 
   7   1   8        9.70       10.84      0.54 o 
   8   1   8       18.38       19.11      0.73 o 
   9   1   8        3.07        2.65      0.71 o 
  -8   2   8        8.17        9.48      1.02 o 
  -7   2   8        0.01        0.33      0.34 o 
  -6   2   8       52.48       54.96      1.21 o 
  -5   2   8       78.40       78.59      1.50 o 
  -4   2   8       11.57       10.52      0.58 o 
  -3   2   8      225.73      227.01      3.26 o 
  -2   2   8       43.81       39.02      1.33 o 
  -1   2   8       60.74       56.81      1.18 o 
   0   2   8       70.77       65.65      1.30 o 
   1   2   8      265.35      265.22      3.28 o 
   2   2   8       25.46       24.41      0.79 o 
   3   2   8       69.99       71.11      1.22 o 
   4   2   8      172.84      170.41      2.31 o 
   5   2   8        0.56        0.71      0.26 o 
   6   2   8        1.06        1.14      0.26 o 
   7   2   8      136.66      148.23      2.39 o 
   8   2   8       38.67       42.48      1.07 o 
  -8   3   8       15.49       16.21      1.33 o 
  -7   3   8        7.37        7.30      0.48 o 
  -6   3   8        0.69        0.96      0.38 o 
  -5   3   8        1.78        2.37      0.41 o 
  -4   3   8      124.29      122.74      2.05 o 
  -3   3   8        8.06        8.02      0.47 o 
  -2   3   8       96.29      101.23      1.77 o 
  -1   3   8       43.44       40.22      0.98 o 
   0   3   8        1.23        1.77      0.34 o 
   1   3   8       31.93       31.93      0.74 o 
   2   3   8       21.24       18.41      0.57 o 
   3   3   8       24.73       24.02      0.66 o 
   4   3   8       30.15       30.17      0.75 o 
   5   3   8      170.09      168.02      2.32 o 
   6   3   8       24.40       21.84      0.74 o 
   7   3   8       12.75       14.30      0.74 o 
   8   3   8       11.66       13.40      0.61 o 
  -7   4   8        4.38        5.14      0.61 o 
  -6   4   8       37.43       38.88      1.16 o 
  -5   4   8       29.08       28.84      0.85 o 
  -4   4   8        6.15        6.07      0.44 o 
  -3   4   8       27.92       26.88      0.80 o 
  -2   4   8       90.23       92.68      1.67 o 
  -1   4   8        1.50        0.94      0.24 o 
   0   4   8       54.23       56.13      1.92 o 
   1   4   8       89.88       86.63      1.48 o 
   2   4   8        0.20        0.13      0.22 o 
   3   4   8        1.65        1.98      0.28 o 
   4   4   8       70.05       72.45      1.27 o 
   5   4   8        4.23        4.86      0.42 o 
   6   4   8        9.54       12.48      0.76 o 
   7   4   8       15.31       14.70      0.72 o 
   8   4   8       10.20       12.90      0.94 o 
  -7   5   8       27.27       29.37      1.73 o 
  -6   5   8        4.76        4.60      0.58 o 
  -5   5   8        5.22        5.17      0.49 o 
  -4   5   8      122.49      114.18      3.21 o 
  -3   5   8       22.08       20.22      0.73 o 
  -2   5   8       22.96       22.14      0.66 o 
  -1   5   8      154.63      148.53      2.10 o 
   0   5   8       28.54       28.92      0.74 o 
   1   5   8       11.08       10.12      0.46 o 
   2   5   8      140.06      134.68      1.94 o 
   3   5   8        1.52        1.31      0.28 o 
   4   5   8        0.94        0.86      0.24 o 
   5   5   8       80.17       84.43      1.43 o 
   6   5   8       23.11       25.68      0.82 o 
   7   5   8       20.92       22.01      0.90 o 
  -7   6   8        0.00        0.51      0.61 o 
  -6   6   8        5.72        5.55      0.85 o 
  -5   6   8        5.01        5.01      0.51 o 
  -4   6   8       11.13       10.87      0.56 o 
  -3   6   8        5.70        4.18      0.40 o 
  -2   6   8        0.05       -0.08      0.24 o 
  -1   6   8       51.97       47.07      1.47 o 
   0   6   8       34.69       32.47      1.13 o 
   1   6   8       26.38       29.19      0.85 o 
   2   6   8        0.69        0.40      0.23 o 
   3   6   8        0.07       -0.21      0.21 o 
   4   6   8        9.23       10.76      0.49 o 
   5   6   8       52.70       49.86      1.04 o 
   6   6   8        0.18        0.69      0.32 o 
   7   6   8       27.97       31.63      2.04 o 
  -6   7   8        0.09       -0.36      0.46 o 
  -5   7   8        0.05       -0.15      0.27 o 
  -4   7   8       15.33       16.32      0.66 o 
  -3   7   8       12.35       12.11      0.60 o 
  -2   7   8       16.43       18.53      0.70 o 
  -1   7   8       31.86       28.94      0.85 o 
   0   7   8       15.13       15.92      0.69 o 
   1   7   8       35.91       34.75      0.94 o 
   2   7   8       45.83       47.53      1.12 o 
   3   7   8       22.91       24.19      0.79 o 
   4   7   8        5.27        6.29      0.47 o 
   5   7   8       95.56       96.78      1.78 o 
   6   7   8        0.98        1.73      0.50 o 
  -4   8   8        0.01        0.10      0.33 o 
  -3   8   8        1.49        1.42      0.32 o 
  -2   8   8        3.26        4.15      0.43 o 
  -1   8   8       10.29        8.43      0.51 o 
   0   8   8       10.38        8.28      0.50 o 
   1   8   8        0.37        0.62      0.29 o 
   2   8   8       19.68       17.04      0.70 o 
   3   8   8        1.36        1.21      0.33 o 
   4   8   8        2.36        2.56      0.58 o 
  -2   9   8        1.43        1.14      0.46 o 
  -1   9   8        6.85        9.89      0.75 o 
   0   9   8       47.30       43.24      2.14 o 
   2   9   8       20.11       25.80      1.84 o 
  -6   1   9        1.67        1.72      0.34 o 
  -5   1   9       34.31       35.83      1.05 o 
  -4   1   9        0.42        0.41      0.29 o 
  -3   1   9        3.91        4.04      0.42 o 
  -2   1   9       10.57       10.05      0.55 o 
  -1   1   9       10.16       10.08      0.53 o 
   0   1   9        2.07        1.81      0.34 o 
   1   1   9       45.83       44.13      1.10 o 
   2   1   9       23.18       21.27      0.90 o 
   3   1   9        1.56        1.86      0.36 o 
   4   1   9       53.00       57.34      1.27 o 
   5   1   9        2.16        2.37      0.49 o 
   6   1   9       52.83       51.50      2.35 o 
  -6   2   9        6.29        7.13      0.57 o 
  -5   2   9        0.57        0.52      0.32 o 
  -4   2   9       11.40       11.69      0.60 o 
  -3   2   9        9.44        9.28      0.53 o 
  -2   2   9       34.72       34.17      0.94 o 
  -1   2   9        2.50        2.51      0.36 o 
   0   2   9        0.22       -0.25      0.25 o 
   1   2   9       19.72       17.47      0.69 o 
   2   2   9        6.16        6.87      0.48 o 
   3   2   9        1.00        0.80      0.30 o 
   4   2   9        1.47        2.07      0.30 o 
   5   2   9        0.04        0.14      0.24 o 
   6   2   9        2.31        2.04      0.71 o 
  -6   3   9        0.00        0.45      0.52 o 
  -5   3   9       24.69       23.71      0.81 o 
  -4   3   9        5.58        3.60      0.41 o 
  -3   3   9       40.97       37.29      0.99 o 
  -2   3   9       87.38       86.80      1.67 o 
  -1   3   9       25.30       25.89      0.83 o 
   0   3   9       25.12       23.30      1.30 o 
   1   3   9       19.00       22.30      0.78 o 
   2   3   9       25.87       27.19      0.84 o 
   3   3   9        6.66        7.42      0.42 o 
   4   3   9       45.79       48.22      1.03 o 
   5   3   9       93.81       95.14      2.19 o 
   6   3   9        5.64        4.79      0.82 o 
  -5   4   9        0.14        0.64      0.46 o 
  -4   4   9       12.21       15.02      1.02 o 
  -3   4   9        1.21        1.50      0.44 o 
  -2   4   9        0.54        0.52      0.29 o 
  -1   4   9        1.73        1.58      0.33 o 
   0   4   9        5.79        6.95      0.49 o 
   1   4   9       12.38       11.85      0.51 o 
   2   4   9        1.27        1.52      0.27 o 
   3   4   9       13.93       14.78      0.57 o 
   4   4   9        1.44        2.42      0.33 o 
   5   4   9        8.34        7.41      0.57 o 
  -4   5   9       51.85       52.11      2.55 o 
  -3   5   9       12.77       11.97      0.74 o 
  -2   5   9       25.66       26.67      1.55 o 
  -1   5   9        1.05        1.26      0.40 o 
   0   5   9        0.40        0.89      0.26 o 
   1   5   9        1.83        2.84      0.33 o 
   2   5   9       40.53       38.12      1.02 o 
   3   5   9        0.74        1.29      0.30 o 
   4   5   9       44.72       45.51      1.02 o 
  -2   6   9       28.03       29.78      1.73 o 
  -1   6   9       12.05       13.89      0.65 o 
   0   6   9       46.88       49.52      1.18 o 
   1   6   9        3.87        5.07      0.47 o 
   2   6   9        3.79        2.42      0.43 o 
   3   6   9       68.79       71.18      1.71 o 
  -1   7   9       40.66       43.44      2.14 o 
   0   7   9        2.51        1.91      0.54 o 
   1   7   9       11.36       11.63      0.87 o 
  -1   2  10       44.80       51.50      2.45 o 
                                                 
